# Supplementary material for: Acute Neurotoxicity of Antisense Oligonucleotides After Intracerebroventricular Injection Into Mouse Brain Can Be Predicted from Sequence Features
Source: Nucleic Acid Ther. 2022 Jun 1;32(3):151–62. doi: 10.1089/nat.2021.0071 (PMC9221153; doi:10.1089/nat.2021.0071)
Supplement: Supplemental data [file Suppl_TableS1.xlsx]

## Sheet: S1
Sequence	Set	Target	Length	Number_LNA	Number_A	Number_C	Number_T	Number_G	Length_Gfree_5	Length_Gfree_3	Calculated_score	Measured_CaO_score_cells	Acute_tolerance_score_mice	ID in figure
AAAtctataataaccacCAC	Control	None	20	6	10	6	4	0	20	20	82.36	80.17	0
CAAAtcatccatctatAAAC	Control	None	20	8	9	6	5	0	20	20	80.77	88.84	0
TACcatacaataactttAAC	Control	None	20	6	9	5	6	0	20	20	81.15	76.53	0
CTAAatccttaatatcAAAC	Control	None	20	8	9	5	6	0	20	20	81.15	79.26	0
CcAAAtcttataataACtAC	Control	None	20	8	9	5	6	0	20	20	81.15	80.17	0
CAAActtatatctttcAAAC	Control	None	20	8	8	5	7	0	20	20	79.56	78.35	0
TCCactaaccaatatAAC	Control	None	18	6	8	6	4	0	20	20	88.62	76.53	0.17
TAActaacttaactcAAC	Control	None	18	6	8	5	5	0	20	20	89.01	74.71	0.17
TACtcaaatataacaccAAC	Control	None	20	6	10	6	4	0	20	20	82.36	85.64	0.17
CAACcaacaatactttAAAC	Control	None	20	8	10	6	4	0	20	20	82.36	85.64	0.17
CTAatattataaccatcAAC	Control	None	20	6	9	5	6	0	20	20	81.15	81.99	0.17
CACaatctaactattAAC	Control	None	18	6	8	5	5	0	20	20	89.01	76.45	0.5
CACaactattaaataccAAC	Control	None	20	6	10	6	4	0	20	20	82.36	83.82	0.67
TTACccaaatacaCACA	Validate	STC1	17	8	8	6	3	0	20	20	93.34	142.75	0
ATCAAtattattcTTCT	Validate	STC1	17	9	5	3	9	0	20	20	89.72	121.75	0
CTAAttatatatttCCAC	Validate	STC1	18	8	6	4	8	0	20	20	86.21	118.54	0
TTAcccaaatacacaCATA	Validate	STC1	19	7	9	6	4	0	20	20	85.49	118.54	0
TAgttattccattcCC	Validate	STC1	16	4	3	5	7	1	2	13	75.58	92.31	0
ATAGttattccattCC	Validate	STC1	16	6	4	4	7	1	3	12	76.21	104.66	0
AGctatttatattCCAC	Validate	STC1	17	6	5	4	7	1	1	15	77.15	121.75	0
TTACaagtcatttccCT	Validate	STC1	17	6	4	5	7	1	6	10	68.38	91.84	0
TAgttattccattccCA	Validate	STC1	17	4	4	5	7	1	2	14	73.81	99.32	0.16
TTACccaaatacacACAT	Validate	STC1	18	8	8	6	4	0	20	20	88.62	136.7	0.17
TATttatattccaCAGT	Validate	STC1	17	7	5	3	8	1	15	1	58.54	106.8	1.5
ACCtgtaactacttCC	Validate	STC1	16	5	4	6	5	1	4	11	74.08	100.39	2.5
ATtattcttctgtTTCC	Validate	STC1	17	6	2	4	10	1	11	5	58.8	67.62	4.5
AACattcaagccTTTC	Validate	STC1	16	7	5	5	5	1	9	6	69.27	109.48	6.83
ACATtcaagcctttCC	Validate	STC1	16	6	4	6	5	1	8	7	68.65	81.57	20
CAACAttcaagcCTTT	Validate	STC1	16	9	5	5	5	1	10	5	67.91	89.09	20
TATtattcttctgTTTC	Validate	STC1	17	7	2	3	11	1	12	4	57.83	53.4	20
CTATttatattccacAG	Validate	STC1	17	6	5	4	7	1	16	0	56.79	69.77	20
TCaatattattctTCTG	Validate	STC1	17	6	4	3	9	1	16	0	55.59	35.42	20
TCCcttaatttcACC	Test	Tau	15	6	3	6	6	0	20	20	94.82	80.46	0
CCTtaatttcacCCT	Test	Tau	15	6	3	6	6	0	20	20	94.82	139.94	0
TTAactcatcaacaCCTT	Test	Tau	18	7	6	6	6	0	20	20	85.43	114.12	0
TAACcaactttcatCTAC	Test	Tau	18	8	6	6	6	0	20	20	85.43	98.38	0
CTTtatttccaaatTCAC	Test	Tau	18	7	5	5	8	0	20	20	84.22	111.8	0
CTTTaatttaatcaCTCA	Test	Tau	18	8	6	4	8	0	20	20	86.21	76.56	0
AACAaacaaaaatccCCTA	Test	Tau	19	8	11	6	2	0	20	20	88.68	85.69	0
GAATattacaccATCC	Test	Tau	16	8	6	5	4	1	0	15	83.08	97.01	0
GTAaccaactttCATC	Test	Tau	16	7	5	5	5	1	0	15	81.48	74.77	0
CTTtatttccaaatTcACT	Test	Tau	19	7	5	5	9	0	20	20	79.5	115.53	0
TAGTaaacaccatCTC	Test	Tau	16	7	6	5	4	1	2	13	80.36	77.18	0
CAGAatattacaCCAT	Test	Tau	16	8	7	4	4	1	2	13	82.34	102.4	0
TTAActcaaatcaattCTCA	Test	Tau	20	8	8	5	7	0	20	20	79.56	61.97	0
ATtTCcaaattcactTTtAC	Test	Tau	20	8	6	5	9	0	20	20	76.37	85.19	0
ACTTtatttccaaatTCACT	Test	Tau	20	9	6	5	9	0	20	20	76.37	115	0
ATtTcCaaattcactTtTAC	Test	Tau	20	8	6	5	9	0	20	20	76.37	121.56	0
ATttCCaaattcactTTtAC	Test	Tau	20	8	6	5	9	0	20	20	76.37	121.56	0
ATTtCcaaattcacTtTtAC	Test	Tau	20	8	6	5	9	0	20	20	76.37	123.49	0
CTTtatttccaaattcaCTT	Test	Tau	20	6	5	5	10	0	20	20	74.78	200	0
TTAtttccaaattcactTTT	Test	Tau	20	6	5	4	11	0	20	20	75.17	200	0
ATTtccaaattcaCTT	Test	Tau	16	6	5	4	7	0	20	20	94.06	111.16	0.05	Safe ASO in Fig. 2 and S1
GCaacaatccaaCCAC	Test	Tau	16	6	7	7	1	1	0	15	83.9	76.31	0.17
CTTtatttccaaatTCACT	Test	Tau	19	8	5	5	9	0	20	20	79.5	121.12	0.17
CTTTatttccaaatTcaCT	Test	Tau	19	7	5	5	9	0	20	20	79.5	124.84	0.17
ATTtCcaaattcactTtTAC	Test	Tau	20	8	6	5	9	0	20	20	76.37	135.07	0.17
ATTtccaaattcactttTAC	Test	Tau	20	6	6	5	9	0	20	20	76.37	200	0.17
CTTTAtttccaaattCACTT	Test	Tau	20	10	5	5	10	0	20	20	74.78	200	0.17
CTCAtcaacaccttttaaTT	Test	Tau	20	6	6	6	8	0	20	20	75.98	78.7	0.2
CATCtctctagacatCT	Test	Tau	17	6	4	6	6	1	10	6	62.57	79.38	0.3
CCTtaatttcaccCTC	Test	Tau	16	6	3	7	6	0	20	20	89.71	132.27	0.33
CACAaaccaactcaacaTTA	Test	Tau	20	7	10	7	3	0	20	20	81.97	82.67	0.33
ATtTCcaaattcacTTttAC	Test	Tau	20	8	6	5	9	0	20	20	76.37	119.63	0.33
TATttccaaattcacttTTA	Test	Tau	20	6	6	4	10	0	20	20	76.76	200	0.33
TTTAtttccaaattcACTTT	Test	Tau	20	9	5	4	11	0	20	20	75.17	138.43	0.33
TTTatttccaaattcacTTT	Test	Tau	20	6	5	4	11	0	20	20	75.17	200	0.33
CACcttaccacttTCA	Test	Tau	16	6	4	7	5	0	20	20	91.3	114.81	0.5
CCCttaatttcacCCT	Test	Tau	16	6	3	7	6	0	20	20	89.71	80.87	0.5
TTAActcatcaacACCT	Test	Tau	17	8	6	6	5	0	20	20	90.15	86.57	0.5
ATtTCcaaattcacTtTtAC	Test	Tau	20	8	6	5	9	0	20	20	76.37	82.97	0.5
ACTTTatttccaaatTCACT	Test	Tau	20	10	6	5	9	0	20	20	76.37	97.96	0.5
TTTATttccaaattcaCTTT	Test	Tau	20	9	5	4	11	0	20	20	75.17	115	0.5
CAACtgattccatcaCC	Test	Tau	17	6	5	7	4	1	5	11	70.56	87.82	0.5
CCCttaatttcaCCC	Test	Tau	15	6	3	7	5	0	20	20	94.43	103.45	0.67
ATTTCcaaattcacttTTAC	Test	Tau	20	9	6	5	9	0	20	20	76.37	78.8	0.67
TtATTtccaaattcaCTtTT	Test	Tau	20	8	5	4	11	0	20	20	75.17	70.28	0.67
ACTTTatttccaaattCACTT	Test	Tau	21	10	6	5	10	0	20	20	71.65	121.39	0.67
AGCgtgatcttccATC	Test	Tau	16	6	3	5	5	3	1	10	60.7	100.79	0.67
TTCccttaatttcACC	Test	Tau	16	6	3	6	7	0	20	20	90.1	127.31	0.83
GTCcacaaaccaacTCA	Test	Tau	17	6	7	7	2	1	0	16	80.53	91.35	0.83
ATttCCaaattcactTtTAC	Test	Tau	20	8	6	5	9	0	20	20	76.37	111.91	0.83
AtTTCcaaattcactTTtAC	Test	Tau	20	8	6	5	9	0	20	20	76.37	142.69	0.83
ATTtCcaaattcacTttTAC	Test	Tau	20	8	6	5	9	0	20	20	76.37	117.7	0.83
TAtTtcCaaattcactTTTA	Test	Tau	20	8	6	4	10	0	20	20	76.76	113.84	0.83
TTTATttccaaattcACTTT	Test	Tau	20	10	5	4	11	0	20	20	75.17	200	0.83
CTTTatttccaaattCACTT	Test	Tau	20	9	5	5	10	0	20	20	74.78	136.3	1
TTtATttccaaattcACtTT	Test	Tau	20	8	5	4	11	0	20	20	75.17	106.48	1
TATTTccaaattcactTTTA	Test	Tau	20	9	6	4	10	0	20	20	76.76	121.39	1.17
TTATTtccaaattcacTTTT	Test	Tau	20	9	5	4	11	0	20	20	75.17	119.26	1.17
CGTgatcttccatCAC	Test	Tau	16	6	3	6	5	2	1	12	68.43	127.31	1.17
CtTTAtttccaaattCAcTT	Test	Tau	20	8	5	5	10	0	20	20	74.78	134.17	1.33
CTTTAtttccaaattcACTT	Test	Tau	20	9	5	5	10	0	20	20	74.78	142.69	1.33
TTATttccaaattcaCTTTT	Test	Tau	20	9	5	4	11	0	20	20	75.17	123.52	1.5
TTATTtccaaattcaCTTTT	Test	Tau	20	10	5	4	11	0	20	20	75.17	200	1.67
GCGtgatcttcCAT	Test	Tau	14	6	2	4	5	3	0	9	67.59	181.75	1.83
ACTTTatttccaaattCACT	Test	Tau	20	9	6	5	9	0	20	20	76.37	138.43	2
CTtTAtttccaaattCAcTT	Test	Tau	20	8	5	5	10	0	20	20	74.78	117.13	2
TTaTTtccaaattcaCTtTT	Test	Tau	20	8	5	4	11	0	20	20	75.17	121.39	2
TtTATttccaaattcACtTT	Test	Tau	20	8	5	4	11	0	20	20	75.17	83.06	2.17
ATTTCcaaattcactTTTAC	Test	Tau	20	10	6	5	9	0	20	20	76.37	200	2.33
CCCtaaaccatgaTCT	Test	Tau	16	6	5	6	4	1	11	4	66.17	89.66	2.33
CCAgcgtgatcttccatCAC	Test	Tau	20	6	4	8	5	3	3	12	44.96	111.8	2.33
CATcgcttccaGTC	Test	Tau	14	6	2	6	4	2	4	2	62.72	116.48	2.34
ATTaacccttgatcataTTT	Test	Tau	20	6	6	4	9	1	10	9	56.43	40.48	2.67
CATcacttcgaacTCC	Test	Tau	16	6	4	7	4	1	9	6	66.9	200	3
GCtttccaattcccCA	Test	Tau	16	4	3	7	5	1	0	15	77.52	101.37	3.17
CCAGcgtgatcttccATCAC	Test	Tau	20	9	4	8	5	3	3	12	44.96	123.52	3.25
ATCacttcgaactCCT	Test	Tau	16	6	4	6	5	1	8	7	68.65	158.62	3.33
TATTgctttccaattcCC	Test	Tau	18	6	3	6	8	1	4	13	65.75	93.15	3.33
TGTttgatattatCCT	Test	Tau	16	6	3	2	9	2	1	10	67.27	103.57	3.33
CCCagcgtgatcttccaTCA	Test	Tau	20	6	4	8	5	3	4	11	43.6	104.35	3.5
TATTtccaaattcacTTTTA	Test	Tau	20	9	6	4	10	0	20	20	76.76	172.5	3.83
TAGccctaaagtcCCA	Test	Tau	16	6	5	6	3	2	2	5	62.12	96.45	3.83
AAGaggcacaagtCCT	Test	Tau	16	6	6	4	2	4	2	4	52.32	81.63	3.83
AACgcaccaggaaccttCCA	Test	Tau	20	6	7	8	2	3	3	9	45.67	51.4	3.83
ATCACtgattttgaaGTCCC	Test	Tau	20	10	5	5	7	3	6	4	36.86	200	3.92
CCTgatcacaaacCCT	Test	Tau	16	6	5	7	3	1	3	12	76.64	100	4
CcCAGcgtgatcttcCAtCA	Test	Tau	20	8	4	8	5	3	4	11	43.6	123.52	4
CTTaatttcaccCTC	Test	Tau	15	6	3	6	6	0	20	20	94.82	121.9	4.17
CCAgcgtgatcttCCA	Test	Tau	16	6	3	6	4	3	3	8	57.6	97.96	4.17
ATTTccaaattcactTTTAC	Test	Tau	20	9	6	5	9	0	20	20	76.37	136.3	4.33
TAtTTccaaattcacTTtTA	Test	Tau	20	8	6	4	10	0	20	20	76.76	119.26	4.33
TTTgtagactaTTT	Test	Tau	14	6	3	1	8	2	3	7	73.03	90.74	4.33
CCcAGcgtgatcttcCAtCA	Test	Tau	20	8	4	8	5	3	4	11	43.6	100.09	4.33
AAGcatttcaagaTAC	Test	Tau	16	6	7	3	4	2	2	4	65.11	66.67	4.66
AAGatgaaatttgCTC	Test	Tau	16	6	6	2	5	3	2	3	57.15	200	4.67
TaTTTccaaattcacTTtTA	Test	Tau	20	8	6	4	10	0	20	20	76.76	144.81	5
CCAtcacttcgaaCTC	Test	Tau	16	6	4	7	4	1	10	5	65.55	200	6.33
TAGcaaacaggatACA	Test	Tau	16	6	8	3	2	3	2	5	62.66	49.84	6.33
TACtagcccacccATC	Test	Tau	16	6	4	8	3	1	5	10	71.94	200	6.67
CAACatttgcacTCTC	Test	Tau	16	8	4	6	5	1	8	7	68.65	67.73	6.67
CATtaacccttgatcatATT	Test	Tau	20	6	6	5	8	1	11	8	54.69	36.26	6.67
CAAacaggatacAGT	Test	Tau	15	6	7	3	2	3	6	1	60.36	49.57	6.67
TAAccaattaaccGAA	Test	Tau	16	6	8	4	3	1	13	2	69.01	179.31	7
AAGtcccgagccAAA	Test	Tau	15	6	6	5	1	3	2	5	63.42	102.04	7
TTAgccctaaagtCCC	Test	Tau	16	6	4	6	4	2	3	4	59.17	28.57	7.17
AACcaattaaccgAAC	Test	Tau	16	6	8	5	2	1	12	3	69.98	137.93	7.33
CCTaatgagccacACT	Test	Tau	16	6	5	6	3	2	6	7	64.84	92.59	7.33
ACTaactctaagtagacCCT	Test	Tau	20	6	7	6	5	2	11	5	46.42	40.29	7.33
TTAtacagttggccctaCCA	Test	Tau	20	6	5	6	6	3	7	8	41.9	40.48	7.33
ACCaattaaccgaACT	Test	Tau	16	6	7	5	3	1	11	4	69.75	158.62	7.67
CAAgagtcactgcactgCAT	Test	Tau	20	6	6	6	4	4	3	3	31.3	50	7.67
TGTagactatttgCAC	Test	Tau	16	6	4	3	6	3	1	3	53.57	93.33	8
AAGatacatgcgtCCT	Test	Tau	16	6	5	4	4	3	2	4	56.14	112.24	8.17
GCCcattctacctggccCAT	Test	Tau	20	6	3	9	5	3	0	5	33.48	38.28	8.67
GTAgactatttgCAC	Test	Tau	15	6	4	3	5	3	0	3	58.3	95.24	9.34
GTCctaatcctgtGCT	Test	Tau	16	6	2	5	6	3	0	2	48.25	87.76	9.84
TAGccctaaagTCC	Test	Tau	14	6	4	5	3	2	2	3	67.65	87.62	10
AGTctaccatgtcGAT	Test	Tau	16	6	4	4	5	3	1	2	51.83	69.07	10
TCAggtcaactggTTT	Test	Tau	16	6	3	3	6	4	3	3	46.57	95.92	10.33
CCCtaaagtccCAG	Test	Tau	14	6	4	6	2	2	7	0	63.19	51.43	10.66
CGTgatcttccATC	Test	Tau	14	6	2	5	5	2	1	10	73.96	85.06	10.67
TATtatcctttgagccaCAC	Test	Tau	20	6	5	6	7	2	11	6	44.59	77.38	10.67
TACagttggccctaccaTAT	Test	Tau	20	6	5	6	6	3	4	11	45.97	52.38	10.67
GACttgtacacGAT	Test	Tau	14	6	4	3	4	3	0	2	61.66	112.24	11.83
ACTggttagccctAAA	Test	Tau	16	6	5	4	4	3	3	7	60.21	3.83	11.84
TGGttagccctaaagtcCCA	Test	Tau	20	6	5	6	5	4	1	5	32.42	74.53	12.33
CTCaggtcaactgGTT	Test	Tau	16	6	3	4	5	4	4	2	44.83	83.81	12.34
CCAattaaccgaaCTG	Test	Tau	16	6	6	5	3	2	10	0	57.32	55.17	13.67
CAAttaaccgaacTGC	Test	Tau	16	6	6	5	3	2	9	1	58.68	89.66	14
TCAtagtcactctGGT	Test	Tau	16	6	3	4	6	3	5	1	48.88	85.71	14.84
GAActggttagccCTA	Test	Tau	16	6	4	4	4	4	0	5	50.49	79.91	15
TACatgcgtccTTT	Test	Tau	14	6	2	4	6	2	5	6	68.92	91.84	15.16
TAGtcactctggTGA	Test	Tau	15	6	3	3	5	4	2	1	48.58	78.1	15.34
ACCatgatcttagGCT	Test	Tau	16	6	4	4	5	3	5	2	51.83	87.76	15.5
ATAgtcactctggTGA	Test	Tau	16	6	4	3	5	4	3	1	45.45	85.71	19.16
ATTaaccaattaaCCG	Test	Tau	16	6	7	4	4	1	15	0	64.71	102.68	20
GATacatgcgtccTTT	Test	Tau	16	6	3	4	6	3	0	6	55.66	110.2	20
TTGtagactatTTG	Test	Tau	14	6	3	1	7	3	2	0	58.13	63.27	20
TTTgtagactatTTG	Test	Tau	15	6	3	1	8	3	3	0	53.41	0	20
ATGttgcctaatgAGC	Test	Tau	16	6	4	3	5	4	2	1	45.45	68.97	20
CATgattgtgggcTTA	Test	Tau	16	6	3	2	6	5	3	4	42.91	0	20
ACTtgtacacgatctccGCC	Test	Tau	20	6	4	8	5	3	4	2	31.39	103.15	20
TAGccctaaagtcccagGTC	Test	Tau	20	6	5	7	4	4	2	2	27.96	54.04	20
TTAgccctaaagtcccaGGT	Test	Tau	20	6	5	6	5	4	3	1	26.99	86.28	20
GGTctgagctaccAGG	Test	Tau	16	6	3	4	3	6	0	0	31.31	14.81	20
TTCaggtctggcaTGG	Test	Tau	16	6	2	3	5	6	4	0	30.1	1.9	20
GTTagccctaaagtcccAGG	Test	Tau	20	6	5	6	4	5	0	0	20.23	27.95	20
GGTtagccctaaagtccCAG	Test	Tau	20	6	5	6	4	5	0	0	20.23	37.27	20
TTAatttcaccCTC	Training	Tau	14	6	3	5	6	0	20	20	99.93	44.09	NA
CCTtaatttcaCCC	Training	Tau	14	6	3	6	5	0	20	20	99.54	66.67	NA
TCCcttaatttCAC	Training	Tau	14	6	3	5	6	0	20	20	99.93	133.04	NA
CctccacccttacaCA	Training	Tau	16	3	4	9	3	0	20	20	90.53	58.92	NA
TAcaatccactcCTCC	Training	Tau	16	6	4	8	4	0	20	20	90.92	56.38	NA
TCCacccttacacaTA	Training	Tau	16	5	5	7	4	0	20	20	92.9	48.82	NA
CCCacataaactcCTT	Training	Tau	16	6	5	7	4	0	20	20	92.9	53.41	NA
AATAttacaccaTCCA	Training	Tau	16	8	7	5	4	0	20	20	96.86	101.05	NA
CTTaatttcacccTCA	Training	Tau	16	6	4	6	6	0	20	20	91.69	40.26	NA
AATAacattaacCCTT	Training	Tau	16	8	7	4	5	0	20	20	97.25	71.98	NA
AACTaaatttacCTCA	Training	Tau	16	8	7	4	5	0	20	20	97.25	88.13	NA
TCcccacccaaactcCA	Training	Tau	17	4	5	10	2	0	20	20	87.01	80.85	NA
CCaccctaacacaaTCA	Training	Tau	17	5	7	8	2	0	20	20	90.97	94.01	NA
TCCacaaaccaacTCAA	Training	Tau	17	7	8	7	2	0	20	20	92.95	99.47	NA
CCtccacccttacacAT	Training	Tau	17	4	4	9	4	0	20	20	85.81	55.56	NA
TTACacccaaaccTAAA	Training	Tau	17	8	8	6	3	0	20	20	93.34	92.28	NA
TCccccaaaatatcTCA	Training	Tau	17	5	6	7	4	0	20	20	89.77	87.12	NA
TTCccacaattcctaCA	Training	Tau	17	5	5	7	5	0	20	20	88.17	73.44	NA
TCttcacatcccaaCTA	Training	Tau	17	5	5	7	5	0	20	20	88.17	126.18	NA
AATAttacaccatCCAA	Training	Tau	17	8	8	5	4	0	20	20	93.73	95.66	NA
AAAatactcctccCTTA	Training	Tau	17	7	6	6	5	0	20	20	90.15	67.08	NA
AACCactctaacaTCTT	Training	Tau	17	8	6	6	5	0	20	20	90.15	88.3	NA
TCcccatttatccttCA	Training	Tau	17	4	3	7	7	0	20	20	84.99	65.87	NA
CTTaccatcctatcTTC	Training	Tau	17	6	3	7	7	0	20	20	84.99	87.03	NA
CTCTtcaaatcatTCAA	Training	Tau	17	8	6	5	6	0	20	20	90.54	68.4	NA
CCCCacttttaattAAA	Training	Tau	17	7	6	5	6	0	20	20	90.54	99.7	NA
CCTtttctactctacTC	Training	Tau	17	5	2	7	8	0	20	20	83.39	70.93	NA
TCTTtattaacactCCA	Training	Tau	17	7	5	5	7	0	20	20	88.95	72.62	NA
TTaccatcctatcTTCT	Training	Tau	17	6	3	6	8	0	20	20	85.37	72.66	NA
ATActcaaattctTCCT	Training	Tau	17	7	5	5	7	0	20	20	88.95	84.76	NA
CCtactttattcccTTA	Training	Tau	17	5	3	6	8	0	20	20	85.37	95.91	NA
TCcccacccaaactccAA	Training	Tau	18	4	6	10	2	0	20	20	83.88	76.52	NA
ACTAatattaacaCTAT	Training	Tau	17	8	8	3	6	0	20	20	94.5	79.45	NA
CTCCaattttaaaCTTA	Training	Tau	17	8	6	4	7	0	20	20	90.93	66.5	NA
TTTCcccatttatccTT	Training	Tau	17	6	2	6	9	0	20	20	83.78	87.4	NA
CTTTaatttaatcACTC	Training	Tau	17	8	5	4	8	0	20	20	89.34	17.31	NA
CCATtttccatatAATT	Training	Tau	17	8	5	4	8	0	20	20	89.34	76.46	NA
TCCAcaaaccaactcaAC	Training	Tau	18	6	8	8	2	0	20	20	87.84	95.91	NA
TACCtttttatttccTC	Training	Tau	17	6	2	5	10	0	20	20	84.17	41.61	NA
CAACaatccaaccaCTAA	Training	Tau	18	8	9	7	2	0	20	20	89.83	74.12	NA
ATTTtactactctCTTT	Training	Tau	17	8	3	4	10	0	20	20	86.15	81.98	NA
TCCcccaaaatatctcAA	Training	Tau	18	5	7	7	4	0	20	20	86.64	53.9	NA
AACAtctaaacaccTCAA	Training	Tau	18	8	9	6	3	0	20	20	90.21	78.87	NA
ATCataatcctaccacCA	Training	Tau	18	5	7	7	4	0	20	20	86.64	87.54	NA
CAACtcaaacactaACTT	Training	Tau	18	8	8	6	4	0	20	20	88.62	64.45	NA
AAtttacacccaaaCCTA	Training	Tau	18	6	8	6	4	0	20	20	88.62	81.92	NA
CACccactttcctaatTC	Training	Tau	18	5	4	8	6	0	20	20	81.47	65.62	NA
AAAAtatccttaccATCC	Training	Tau	18	8	7	6	5	0	20	20	87.02	70.2	NA
AACCactctaacatcTTA	Training	Tau	18	7	7	6	5	0	20	20	87.02	86.78	NA
CActttcctaattccCAA	Training	Tau	18	5	5	7	6	0	20	20	83.45	72.66	NA
ACcacattatcatcCATT	Training	Tau	18	6	6	6	6	0	20	20	85.43	55.73	NA
AACCaactttcatctACT	Training	Tau	18	7	6	6	6	0	20	20	85.43	73.46	NA
TCCtcactttacacatTA	Training	Tau	18	5	5	6	7	0	20	20	83.84	62.5	NA
TCtttattaacactCCAC	Training	Tau	18	6	5	6	7	0	20	20	83.84	64.6	NA
TCcccatttatccttCAT	Training	Tau	18	5	3	7	8	0	20	20	80.26	77.27	NA
CTCTtcaaatcattCAAT	Training	Tau	18	8	6	5	7	0	20	20	85.82	69.67	NA
CCCcacttttaattAAAT	Training	Tau	18	7	6	5	7	0	20	20	85.82	95.21	NA
CCttactttctactCAAT	Training	Tau	18	6	4	6	8	0	20	20	82.24	62.08	NA
CCAtttttatcatcacCT	Training	Tau	18	5	4	6	8	0	20	20	82.24	63.84	NA
CTTTacccatcttaaTTC	Training	Tau	18	7	4	6	8	0	20	20	82.24	86.12	NA
CCtactttattcccTTAA	Training	Tau	18	6	4	6	8	0	20	20	82.24	86.78	NA
TTaccatcctatcttCTA	Training	Tau	18	5	4	6	8	0	20	20	82.24	90.31	NA
CTACtttattcccttAAC	Training	Tau	18	7	4	6	8	0	20	20	82.24	91.35	NA
TTTTttaactcccaACTC	Training	Tau	18	8	4	6	8	0	20	20	82.24	95.21	NA
TTtccccatttatcctTC	Training	Tau	18	4	2	7	9	0	20	20	78.67	49.4	NA
CCTtttctactctactCT	Training	Tau	18	5	2	7	9	0	20	20	78.67	63.33	NA
CTCCaattttaaacTTAA	Training	Tau	18	8	7	4	7	0	20	20	87.8	68.97	NA
CTTTatttccaaatTcAC	Training	Tau	18	7	5	5	8	0	20	20	84.22	5.59	NA
CTTTtcccaattatTAAC	Training	Tau	18	8	5	5	8	0	20	20	84.22	60.09	NA
ACCTttttccatcttaCT	Training	Tau	18	6	3	6	9	0	20	20	80.65	68.36	NA
ATACtcaaattcttcCTT	Training	Tau	18	7	5	5	8	0	20	20	84.22	70.89	NA
ACTTatctatccatcTAT	Training	Tau	18	7	5	5	8	0	20	20	84.22	80.23	NA
CATattcttcccttaaTA	Training	Tau	18	5	5	5	8	0	20	20	84.22	81.1	NA
CTTTAtttccaaatTCAC	Training	Tau	18	9	5	5	8	0	20	20	84.22	104.35	NA
CTTTatttccaaatTCAC	Training	Tau	18	8	5	5	8	0	20	20	84.22	109.94	NA
CTTTAtttccaaatTcAC	Training	Tau	18	8	5	5	8	0	20	20	84.22	119.25	NA
CTTtatttccaaatTcAC	Training	Tau	18	6	5	5	8	0	20	20	84.22	132.3	NA
CTtTatttccaaatTcAC	Training	Tau	18	6	5	5	8	0	20	20	84.22	136.02	NA
AACAccttttaattCATT	Training	Tau	18	8	6	4	8	0	20	20	86.21	74.77	NA
CttacacaccacacacaCT	Training	Tau	19	3	7	9	3	0	20	20	81.14	100.28	NA
TCcacaaaccaactcAACA	Training	Tau	19	6	9	8	2	0	20	20	84.71	101.5	NA
CTCAaacttaaattTATT	Training	Tau	18	8	7	3	8	0	20	20	88.19	82.41	NA
CCATtttccatataATTT	Training	Tau	18	8	5	4	9	0	20	20	84.61	70.69	NA
CAACaatccaaccacTAAA	Training	Tau	19	8	10	7	2	0	20	20	86.7	89.78	NA
AACattctcaccaaaccCA	Training	Tau	19	5	8	8	3	0	20	20	83.12	78.41	NA
GAAAaccatcaaCCAC	Training	Tau	16	8	8	6	1	1	0	15	85.88	44.28	NA
GCtccaaccacacCTT	Training	Tau	16	5	4	8	3	1	0	15	78.73	85.03	NA
ATTTtactactctcTTTT	Training	Tau	18	8	3	4	11	0	20	20	81.42	75	NA
CCaactcaacattacccTT	Training	Tau	19	4	6	8	5	0	20	20	79.93	66.28	NA
CacccactttcctaattCC	Training	Tau	19	3	4	9	6	0	20	20	76.36	60.94	NA
CTAAttacatttttTCTT	Training	Tau	18	8	4	3	11	0	20	20	83.41	63.85	NA
TTTTtctctcttaaCTTT	Training	Tau	18	8	2	4	12	0	20	20	79.83	94.52	NA
CCaaattcctcataatcCA	Training	Tau	19	4	7	7	5	0	20	20	81.91	75	NA
CAACtcaacattaccctTA	Training	Tau	19	6	7	7	5	0	20	20	81.91	81.1	NA
AATTtacacccaaacCTAA	Training	Tau	19	8	9	6	4	0	20	20	85.49	105.93	NA
GCAccatattacacCA	Training	Tau	16	5	6	6	3	1	0	15	82.69	95.91	NA
GAaatccctctacTCC	Training	Tau	16	5	4	7	4	1	0	15	79.12	70.69	NA
ATATtccacacataaACAA	Training	Tau	19	8	10	5	4	0	20	20	87.47	62.76	NA
AATTcacacaacaaaCTAT	Training	Tau	19	8	10	5	4	0	20	20	87.47	74.55	NA
TAATtcacacaacaaACTA	Training	Tau	19	8	10	5	4	0	20	20	87.47	88.69	NA
ACcacattatcatccaTTC	Training	Tau	19	5	6	7	6	0	20	20	80.32	51.93	NA
CTaattcccaaattccTCA	Training	Tau	19	5	6	7	6	0	20	20	80.32	62.11	NA
CACtttcctaattcccaAA	Training	Tau	19	5	6	7	6	0	20	20	80.32	67.97	NA
ACTCaacattaccctTAAA	Training	Tau	19	8	8	6	5	0	20	20	83.9	82.41	NA
AGctactcacaacCCA	Training	Tau	16	5	6	7	2	1	1	14	80.95	65.62	NA
CCTAataaaaacaatACTA	Training	Tau	19	8	11	4	4	0	20	20	89.45	62.31	NA
ATTCacacaacaaacTATT	Training	Tau	19	8	9	5	5	0	20	20	85.88	74.55	NA
AAaatatccttaccaTCCT	Training	Tau	19	6	7	6	6	0	20	20	82.3	73.89	NA
TCctaattcccaaattcCT	Training	Tau	19	4	5	7	7	0	20	20	78.73	57.42	NA
GTTAactcatcaaCAC	Training	Tau	16	7	6	5	4	1	0	15	83.08	59.03	NA
TTCctaattcccaaattCC	Training	Tau	19	5	5	7	7	0	20	20	78.73	62.11	NA
GCCtcataaaccTAAT	Training	Tau	16	7	6	5	4	1	0	15	83.08	68.25	NA
TCTTtattaacactccaCA	Training	Tau	19	6	6	6	7	0	20	20	80.71	62.49	NA
TCCTcactttacacattAA	Training	Tau	19	6	6	6	7	0	20	20	80.71	62.5	NA
TTTtcaaacacacctTCAT	Training	Tau	19	7	6	6	7	0	20	20	80.71	80.82	NA
TTAactcatcaacacCTTT	Training	Tau	19	7	6	6	7	0	20	20	80.71	83.95	NA
GATAttccacacATAA	Training	Tau	16	8	7	4	4	1	0	15	85.06	54.82	NA
GTCTcaaatcaaACTA	Training	Tau	16	8	7	4	4	1	0	15	85.06	60.61	NA
GAATaacattaaCCCT	Training	Tau	16	8	7	4	4	1	0	15	85.06	74.55	NA
CCctcactttttattcAAC	Training	Tau	19	5	4	7	8	0	20	20	77.13	76	NA
GCAAaccactcttaTT	Training	Tau	16	6	5	5	5	1	0	15	81.48	95.41	NA
GATtaaccaattaACC	Training	Tau	16	6	7	4	4	1	0	15	85.06	200	NA
CCTtttctactctactcTC	Training	Tau	19	5	2	8	9	0	20	20	73.56	55.73	NA
TGAtcaccctaaaCCA	Training	Tau	16	6	6	6	3	1	1	14	81.33	117.83	NA
TGcaaacactccCTCT	Training	Tau	16	6	4	7	4	1	1	14	77.76	35.42	NA
TGACctcaactctaCC	Training	Tau	16	6	4	7	4	1	1	14	77.76	68.55	NA
ACAAacaatccatttATAT	Training	Tau	19	8	9	4	6	0	20	20	86.26	46.23	NA
TCTCaaatcaaactaATAT	Training	Tau	19	8	9	4	6	0	20	20	86.26	58.08	NA
TCAAactaatattaaCACT	Training	Tau	19	8	9	4	6	0	20	20	86.26	80.82	NA
CTCAaatcaaactaaTATT	Training	Tau	19	8	9	4	6	0	20	20	86.26	98.63	NA
CTTttcccaattattaaCC	Training	Tau	19	5	5	6	8	0	20	20	79.11	54.46	NA
TTTtcccaattattaacCC	Training	Tau	19	5	5	6	8	0	20	20	79.11	71.36	NA
CAAaccactcttattCTTT	Training	Tau	19	7	5	6	8	0	20	20	79.11	83.23	NA
GCTCttcaaatcATTC	Training	Tau	16	8	4	5	6	1	0	15	79.89	58.27	NA
GTCAccactttaaTCT	Training	Tau	16	7	4	5	6	1	0	15	79.89	85.26	NA
CGAattacctaaCCTC	Training	Tau	16	7	5	6	4	1	1	14	79.74	88.23	NA
CATattcttcccttaaTAA	Training	Tau	19	6	6	5	8	0	20	20	81.1	68.02	NA
CAAAcaatccatttaTATT	Training	Tau	19	8	8	4	7	0	20	20	84.67	69.35	NA
CTCCaattttaaactTAAA	Training	Tau	19	8	8	4	7	0	20	20	84.67	70.2	NA
AAACtcatttaccaaTTAT	Training	Tau	19	8	8	4	7	0	20	20	84.67	70.71	NA
AACCactcttattctTTAA	Training	Tau	19	8	6	5	8	0	20	20	81.1	77.14	NA
AACAtatatattacaCTTC	Training	Tau	19	8	8	4	7	0	20	20	84.67	111.16	NA
CCTtactttctactcaaTT	Training	Tau	19	5	4	6	9	0	20	20	77.52	48.13	NA
TTTTttaactcccaactCT	Training	Tau	19	6	4	6	9	0	20	20	77.52	95.66	NA
TTttaactcccaactCTTT	Training	Tau	19	6	4	6	9	0	20	20	77.52	99.7	NA
GACCctttttcttaAC	Training	Tau	16	6	3	5	7	1	0	15	78.3	59.13	NA
CGttttcttaccacCC	Training	Tau	16	4	2	7	6	1	1	14	74.57	46.23	NA
GCAacaatccaaccaCT	Training	Tau	17	5	7	7	2	1	0	16	80.53	65.4	NA
CttacacaccacacacacTC	Training	Tau	20	3	7	10	3	0	20	20	76.03	88.51	NA
TTTAactcaaatcaaTTCT	Training	Tau	19	8	7	4	8	0	20	20	83.08	72.61	NA
ACTtatctatccatcTATT	Training	Tau	19	7	5	5	9	0	20	20	79.5	55.81	NA
ATActcaaattcttcCTTT	Training	Tau	19	7	5	5	9	0	20	20	79.5	73.97	NA
CTTTatttccaaatTCaCT	Training	Tau	19	8	5	5	9	0	20	20	79.5	93.17	NA
CTTTAtttccaaatTcaCT	Training	Tau	19	8	5	5	9	0	20	20	79.5	104.35	NA
CTTTatttccaaatTcACT	Training	Tau	19	8	5	5	9	0	20	20	79.5	106.21	NA
CTTTatttccaaatTCACT	Training	Tau	19	9	5	5	9	0	20	20	79.5	108.07	NA
CTTTAtttccaaatTCaCT	Training	Tau	19	9	5	5	9	0	20	20	79.5	108.07	NA
CTTTAtttccaaatTcACT	Training	Tau	19	9	5	5	9	0	20	20	79.5	109.94	NA
CTTtatttccaaatTCaCT	Training	Tau	19	7	5	5	9	0	20	20	79.5	115.53	NA
CTTTAtttccaaatTCACT	Training	Tau	19	10	5	5	9	0	20	20	79.5	126.71	NA
CTTtatttccaaatTcaCT	Training	Tau	19	6	5	5	9	0	20	20	79.5	139.75	NA
TGAAtaacattaACCC	Training	Tau	16	8	7	4	4	1	1	14	83.7	53.98	NA
TGATaaaacatcCCTA	Training	Tau	16	8	7	4	4	1	1	14	83.7	80.51	NA
AGAAtattacacCATC	Training	Tau	16	8	7	4	4	1	1	14	83.7	102.4	NA
CGCcccacttttaaTT	Training	Tau	16	5	3	6	6	1	1	14	76.55	58.27	NA
CCgaatttacacCCAA	Training	Tau	16	6	6	6	3	1	2	13	79.98	79.1	NA
ATgcttacacacCACA	Training	Tau	16	6	6	6	3	1	2	13	79.98	88.51	NA
GCtccaaccacacCTTT	Training	Tau	17	6	4	8	4	1	0	16	75.36	87.21	NA
CCAAtcaattatattATAT	Training	Tau	19	8	8	3	8	0	20	20	85.06	60.76	NA
CGACttatctatcCAT	Training	Tau	16	7	4	5	6	1	1	14	78.53	46.17	NA
CCAaaacattctcaccaaAC	Training	Tau	20	5	9	8	3	0	20	20	79.99	68.12	NA
TCcacaaaccaactcaaCAT	Training	Tau	20	5	9	8	3	0	20	20	79.99	75.19	NA
AAAAcattctcaccaaacCC	Training	Tau	20	6	9	8	3	0	20	20	79.99	83.55	NA
ACAacaaacatctaaaCACC	Training	Tau	20	7	11	7	2	0	20	20	83.57	84.51	NA
CAAAacattctcaccaaaCC	Training	Tau	20	6	9	8	3	0	20	20	79.99	84.83	NA
AAAccaactcaacattacCC	Training	Tau	20	5	9	8	3	0	20	20	79.99	94.32	NA
CAAAccaactcaacattaCC	Training	Tau	20	6	9	8	3	0	20	20	79.99	94.73	NA
GTCccccaaaatatcTC	Training	Tau	17	5	5	7	4	1	0	16	77.34	72.1	NA
GAAatccctctactcCA	Training	Tau	17	5	5	7	4	1	0	16	77.34	73.69	NA
CCagattccccaacTC	Training	Tau	16	4	4	8	3	1	3	12	74.66	73.26	NA
ATTAacatatttttaCCTA	Training	Tau	19	8	7	3	9	0	20	20	83.46	65.27	NA
AATTaacatatttttACCT	Training	Tau	19	8	7	3	9	0	20	20	83.46	75.12	NA
ATTTtactactctctTTTC	Training	Tau	19	8	3	5	11	0	20	20	76.31	70.64	NA
CCAttttccatataaTTTT	Training	Tau	19	7	5	4	10	0	20	20	79.89	79.35	NA
ACaaacatctaaacacCTCA	Training	Tau	20	6	10	7	3	0	20	20	81.97	72.61	NA
AACaaacatctaaacaCCTC	Training	Tau	20	7	10	7	3	0	20	20	81.97	75.12	NA
CAACaaacatctaaacaCCT	Training	Tau	20	7	10	7	3	0	20	20	81.97	78.87	NA
ACAAaccaactcaacaTTAC	Training	Tau	20	8	10	7	3	0	20	20	81.97	84.63	NA
GTTAactcatcaacACC	Training	Tau	17	7	6	6	4	1	0	16	79.32	86.57	NA
CAtctaaacacctcaatcCA	Training	Tau	20	4	8	8	4	0	20	20	78.4	72.61	NA
ACatctaaacacctcaaTCC	Training	Tau	20	5	8	8	4	0	20	20	78.4	73.24	NA
GTCTtcacatcccaaCT	Training	Tau	17	6	4	7	5	1	0	16	75.75	82.12	NA
AAccaactcaacattaccCT	Training	Tau	20	4	8	8	4	0	20	20	78.4	86.73	NA
CacccactttcctaattcCC	Training	Tau	20	3	4	10	6	0	20	20	71.25	55.08	NA
CAtgcttacacaCCAC	Training	Tau	16	6	5	7	3	1	3	12	76.64	82.86	NA
TGTCcaaactttTACT	Training	Tau	16	8	4	4	7	1	1	14	78.92	60.83	NA
CAGAactaaattTACC	Training	Tau	16	8	7	4	4	1	2	13	82.34	51.07	NA
ATTCcacacataaacaAACA	Training	Tau	20	8	11	6	3	0	20	20	83.95	63.84	NA
AACAtctaaacacctcAATC	Training	Tau	20	8	9	7	4	0	20	20	80.38	77.62	NA
TCCAaaacattctcaccaAA	Training	Tau	20	6	9	7	4	0	20	20	80.38	85.69	NA
CAGTaacatccaTTTC	Training	Tau	16	8	5	5	5	1	2	13	78.77	87.57	NA
TTGatacccttccTCA	Training	Tau	16	6	3	6	6	1	2	13	75.2	14.29	NA
ACAGcctcataaacCT	Training	Tau	16	6	6	6	3	1	3	12	78.62	66.77	NA
GCAAaccactcttaTTC	Training	Tau	17	7	5	6	5	1	0	16	77.73	86.78	NA
GCtttccaattcccCAT	Training	Tau	17	5	3	7	6	1	0	16	74.16	94.52	NA
AcccactttcctaattccCA	Training	Tau	20	3	5	9	6	0	20	20	73.23	76.56	NA
TGcttacacaccacACA	Training	Tau	17	5	6	7	3	1	1	15	77.58	80.51	NA
ATTAattattaaatcTTCT	Training	Tau	19	8	7	2	10	0	20	20	83.85	63.85	NA
TTTTtctctcttaacTTTA	Training	Tau	19	8	3	4	12	0	20	20	76.7	83.56	NA
TTGAtaaaacatCCCT	Training	Tau	16	8	6	4	5	1	2	13	80.75	64.97	NA
GCttaataaacacCCTT	Training	Tau	17	6	6	5	5	1	0	16	79.71	68.51	NA
AAACatctaaacacctCAAT	Training	Tau	20	8	10	6	4	0	20	20	82.36	78.87	NA
GAtattcattcccTCAC	Training	Tau	17	6	4	6	6	1	0	16	76.14	57.24	NA
TCccaaattcctcataatCC	Training	Tau	20	4	6	8	6	0	20	20	75.21	64.45	NA
CAActcaacattaccctTAA	Training	Tau	20	6	8	7	5	0	20	20	78.78	68.02	NA
CCaaattcctcataatcCAA	Training	Tau	20	5	8	7	5	0	20	20	78.78	73.44	NA
AGaccacatttccatCC	Training	Tau	17	4	5	7	4	1	1	15	75.99	72.03	NA
ACTTaaaatttttctTATT	Training	Tau	19	8	6	2	11	0	20	20	82.26	75.12	NA
GcaccctccaaatcacCA	Training	Tau	18	3	6	9	2	1	0	17	74.8	50.59	NA
CTAAttacattttttCTTT	Training	Tau	19	8	4	3	12	0	20	20	78.68	62.6	NA
ATTCattttactttaCTTT	Training	Tau	19	8	4	3	12	0	20	20	78.68	64.59	NA
CAGTctttattaACAC	Training	Tau	16	8	5	4	6	1	2	13	79.16	54.04	NA
CAGCtatactatttCA	Training	Tau	16	6	5	4	6	1	2	13	79.16	60.16	NA
GATActcaaattctTCC	Training	Tau	17	7	5	5	6	1	0	16	78.12	67.81	NA
GCcttactttctactCA	Training	Tau	17	4	3	6	7	1	0	16	74.54	70.74	NA
GTaaccaactttcaTCT	Training	Tau	17	5	5	5	6	1	0	16	78.12	78.7	NA
GCTCttcaaatcattCA	Training	Tau	17	6	5	5	6	1	0	16	78.12	81.07	NA
TCaaacacaccttcatTTAC	Training	Tau	20	6	7	7	6	0	20	20	77.19	82.19	NA
GCcccacttttaaTTAA	Training	Tau	17	6	5	5	6	1	0	16	78.12	86.23	NA
GTTttcaaacacaCCTT	Training	Tau	17	7	5	5	6	1	0	16	78.12	104.11	NA
TCctaattcccaaattcCTC	Training	Tau	20	5	5	8	7	0	20	20	73.62	76.56	NA
ACCacattatcatccatTCT	Training	Tau	20	6	6	7	7	0	20	20	75.6	32.23	NA
CTCAacattacccttaaaTA	Training	Tau	20	6	8	6	6	0	20	20	79.17	57.56	NA
GCcatatttcaacTCTT	Training	Tau	17	6	4	5	7	1	0	16	76.52	57.72	NA
AAtatccttaccatccTATC	Training	Tau	20	6	6	7	7	0	20	20	75.6	59.11	NA
CTAattcccaaattcctCAT	Training	Tau	20	6	6	7	7	0	20	20	75.6	60.94	NA
CActttcctaattcccaaAT	Training	Tau	20	4	6	7	7	0	20	20	75.6	62.11	NA
GTCTttattaacactCC	Training	Tau	17	6	4	5	7	1	0	16	76.52	63.33	NA
TTCccaaattcctcataaTC	Training	Tau	20	5	6	7	7	0	20	20	75.6	69.14	NA
AACtcatcaacaccttTTAA	Training	Tau	20	7	8	6	6	0	20	20	79.17	70.83	NA
ACTCaacattacccttaaAT	Training	Tau	20	6	8	6	6	0	20	20	79.17	71.51	NA
GTTTtttaactccCAAC	Training	Tau	17	8	4	5	7	1	0	16	76.52	74.1	NA
AAAatatccttaccatcCTA	Training	Tau	20	6	8	6	6	0	20	20	79.17	75.53	NA
GTCCaaacttttactCT	Training	Tau	17	6	4	5	7	1	0	16	76.52	75.67	NA
AGttcccacaattccTA	Training	Tau	17	4	5	6	5	1	1	15	76.37	38.67	NA
CCCtgaaaccatTAAC	Training	Tau	16	7	6	6	3	1	4	11	77.26	70.2	NA
CAAAatccttaatttaACCA	Training	Tau	20	8	9	5	6	0	20	20	81.15	60.61	NA
AAATccttaatttaacCACA	Training	Tau	20	8	9	5	6	0	20	20	81.15	63.13	NA
AAAAtccttaatttaaCCAC	Training	Tau	20	8	9	5	6	0	20	20	81.15	63.97	NA
TTCAcacaacaaactaTTAT	Training	Tau	20	8	9	5	6	0	20	20	81.15	70.69	NA
TTTAattcacacaacaAACT	Training	Tau	20	8	9	5	6	0	20	20	81.15	89.12	NA
GCCAttttccatataAT	Training	Tau	17	6	5	4	7	1	0	16	78.5	37.51	NA
TAattcccaaattcctCATA	Training	Tau	20	6	7	6	7	0	20	20	77.58	53.91	NA
ATTCccaaattcctcataAT	Training	Tau	20	6	7	6	7	0	20	20	77.58	58.59	NA
ACtcatcaacacctttTAAT	Training	Tau	20	6	7	6	7	0	20	20	77.58	62.96	NA
AATCaattctcatttcaACC	Training	Tau	20	7	7	6	7	0	20	20	77.58	63.85	NA
CCTCactttacacattaaAT	Training	Tau	20	6	7	6	7	0	20	20	77.58	64.06	NA
TCCTcactttacacattaAA	Training	Tau	20	6	7	6	7	0	20	20	77.58	70.31	NA
AAatatccttaccatccTAT	Training	Tau	20	5	7	6	7	0	20	20	77.58	78.82	NA
AAAGtactatccACTT	Training	Tau	16	8	6	4	5	1	3	12	79.39	79.12	NA
ACTgatcataatCCTA	Training	Tau	16	7	6	4	5	1	3	12	79.39	81.11	NA
TAACtcatcaacacctttTA	Training	Tau	20	6	7	6	7	0	20	20	77.58	82.64	NA
TTTGataaaacaTCCC	Training	Tau	16	8	6	4	5	1	3	12	79.39	88.98	NA
CAtcaacaccttttaaTTCA	Training	Tau	20	6	7	6	7	0	20	20	77.58	98.38	NA
CGACttatctatccATC	Training	Tau	17	7	4	6	6	1	1	15	74.78	50.49	NA
CAattctcatttcaacCTTC	Training	Tau	20	6	5	7	8	0	20	20	74	54.1	NA
CTTtcctaattcccaaatTC	Training	Tau	20	5	5	7	8	0	20	20	74	60.94	NA
CCttttctactctactctCA	Training	Tau	20	4	3	8	9	0	20	20	70.43	62.07	NA
AGcccatttacaaTTCA	Training	Tau	17	6	6	5	5	1	1	15	78.35	76.74	NA
CGccccacttttaaTTA	Training	Tau	17	5	4	6	6	1	1	15	74.78	77.25	NA
ATTTaatttatttttTACT	Training	Tau	19	8	5	1	13	0	20	20	81.05	60.09	NA
CAgaccatcaatttcCC	Training	Tau	17	4	5	7	4	1	2	14	74.63	75.74	NA
ATAcaataaataccataTTC	Training	Tau	20	6	10	4	6	0	20	20	83.13	80.95	NA
TAAccaactttcatctaCTT	Training	Tau	20	6	6	6	8	0	20	20	75.98	47.22	NA
CAAAcaatccatttatATTC	Training	Tau	20	8	8	5	7	0	20	20	79.56	55.48	NA
AAACtcatttaccaatTATC	Training	Tau	20	8	8	5	7	0	20	20	79.56	56.82	NA
AATCcttaatttaaccaCAT	Training	Tau	20	7	8	5	7	0	20	20	79.56	56.82	NA
AAATcaattctcatttCAAC	Training	Tau	20	8	8	5	7	0	20	20	79.56	58.22	NA
TTAActcatcaacacctTTT	Training	Tau	20	7	6	6	8	0	20	20	75.98	59.03	NA
CTCAaatcaattctcatTTC	Training	Tau	20	7	6	6	8	0	20	20	75.98	61.97	NA
GCTTttcccaattatTA	Training	Tau	17	6	4	4	8	1	0	16	76.91	61.97	NA
AACCaactttcatctactTT	Training	Tau	20	6	6	6	8	0	20	20	75.98	62.96	NA
ACTttcctaattcccaaaTT	Training	Tau	20	5	6	6	8	0	20	20	75.98	63.28	NA
TAACtcaaatcaattcTCAT	Training	Tau	20	8	8	5	7	0	20	20	79.56	63.85	NA
CTCAaaatccttaattTAAC	Training	Tau	20	8	8	5	7	0	20	20	79.56	64.39	NA
CAAAtcaattctcattTCAA	Training	Tau	20	8	8	5	7	0	20	20	79.56	65.73	NA
CAAAccactcttattctTTA	Training	Tau	20	7	6	6	8	0	20	20	75.98	68.51	NA
ATCaattctcatttcaacCT	Training	Tau	20	5	6	6	8	0	20	20	75.98	70.69	NA
TCAAaatccttaatttAACC	Training	Tau	20	8	8	5	7	0	20	20	79.56	70.71	NA
AACTcaaatcaattctCATT	Training	Tau	20	8	8	5	7	0	20	20	79.56	73.24	NA
TCAAcattacccttaaaTAT	Training	Tau	20	7	8	5	7	0	20	20	79.56	82.41	NA
CTactttattcccttaaCAA	Training	Tau	20	5	6	6	8	0	20	20	75.98	86.78	NA
TTttcaaacacaccttCATT	Training	Tau	20	6	6	6	8	0	20	20	75.98	98.63	NA
AGAtattcattccctCA	Training	Tau	17	5	5	5	6	1	1	15	76.76	53.03	NA
CTtactttctactcaattCC	Training	Tau	20	4	4	7	9	0	20	20	72.41	60.64	NA
AGCttccacattttaCA	Training	Tau	17	5	5	5	6	1	1	15	76.76	63.8	NA
CAcctttttccatcttacTA	Training	Tau	20	4	4	7	9	0	20	20	72.41	67.45	NA
CTTTtctactctactctcAA	Training	Tau	20	6	4	7	9	0	20	20	72.41	67.56	NA
TGCccattcaaaatCTT	Training	Tau	17	6	5	5	6	1	1	15	76.76	74.31	NA
CCaactttcatctactttTC	Training	Tau	20	4	4	7	9	0	20	20	72.41	99.69	NA
CCCAgaattctaacTA	Training	Tau	16	6	6	5	4	1	4	11	77.65	63.53	NA
TTATttattctttttATTA	Training	Tau	19	8	4	1	14	0	20	20	79.46	45.21	NA
CCccagaccatcaaTT	Training	Tau	16	4	5	7	3	1	5	10	73.92	57.71	NA
ACCccgaatttacaCC	Training	Tau	16	5	5	7	3	1	5	10	73.92	97.46	NA
CCagattccccaacTCA	Training	Tau	17	5	5	8	3	1	3	13	72.88	76.74	NA
CTCActttacacattaAATT	Training	Tau	20	8	7	5	8	0	20	20	77.97	59.77	NA
TCAaatcaattctcatTTCA	Training	Tau	20	7	7	5	8	0	20	20	77.97	61.97	NA
TTTAactcaaatcaatTCTC	Training	Tau	20	8	7	5	8	0	20	20	77.97	65.73	NA
AACTcatttaccaattaTCT	Training	Tau	20	7	7	5	8	0	20	20	77.97	67.34	NA
ACTCaaatcaattctcATTT	Training	Tau	20	8	7	5	8	0	20	20	77.97	70.11	NA
GATTttactactcTCTT	Training	Tau	17	8	3	4	9	1	0	16	75.32	85.47	NA
AACCactcttattcttTAAA	Training	Tau	20	8	7	5	8	0	20	20	77.97	91.35	NA
ACCcatcttaattcattTAA	Training	Tau	20	6	7	5	8	0	20	20	77.97	96.14	NA
ACCTttttccatcttacTAA	Training	Tau	20	7	5	6	9	0	20	20	74.39	51.95	NA
ACATgctaatcaATAC	Training	Tau	16	8	7	4	4	1	4	11	79.63	57.81	NA
TTActttctactcaattcCA	Training	Tau	20	5	5	6	9	0	20	20	74.39	60.64	NA
TGTCcaaacttttaCTC	Training	Tau	17	7	4	5	7	1	1	15	75.17	65.28	NA
TCaattctcatttcaacCTT	Training	Tau	20	5	5	6	9	0	20	20	74.39	70.69	NA
CTTtacccatcttaattcAT	Training	Tau	20	5	5	6	9	0	20	20	74.39	82.12	NA
ACCaactttcatctacttTT	Training	Tau	20	5	5	6	9	0	20	20	74.39	90.51	NA
CAActttcatctactttTCA	Training	Tau	20	6	5	6	9	0	20	20	74.39	94.44	NA
CTGatcataatcctACC	Training	Tau	17	6	5	6	5	1	2	14	75.02	54.9	NA
TAGaccacatttccATC	Training	Tau	17	6	5	6	5	1	2	14	75.02	79.1	NA
CAgcctactttattcCC	Training	Tau	17	4	3	7	6	1	2	14	71.44	79.17	NA
TGcttacacaccacaCAC	Training	Tau	18	5	6	8	3	1	1	16	73.83	60.73	NA
ATtTCcaaattcacTttTAC	Training	Tau	20	8	6	5	9	0	20	20	76.37	35.39	NA
ACtcatttaccaattaTCTT	Training	Tau	20	6	6	5	9	0	20	20	76.37	60.61	NA
CACTttacacattaaaTTTA	Training	Tau	20	8	8	4	8	0	20	20	79.95	60.94	NA
CTTtattcccttaacaaTAT	Training	Tau	20	6	6	5	9	0	20	20	76.37	74.6	NA
CCCacttttaattaaatTTC	Training	Tau	20	6	6	5	9	0	20	20	76.37	76.8	NA
CCcatcttaattcattTAAT	Training	Tau	20	6	6	5	9	0	20	20	76.37	90.13	NA
TActttattcccttaaCAAT	Training	Tau	20	6	6	5	9	0	20	20	76.37	91.35	NA
CCCcacttttaattaaatTT	Training	Tau	20	5	6	5	9	0	20	20	76.37	97.01	NA
ATTtcCaaattcactTTtAC	Training	Tau	20	8	6	5	9	0	20	20	76.37	109.98	NA
ATTTccaaattcaCttTtAC	Training	Tau	20	8	6	5	9	0	20	20	76.37	109.98	NA
TACccatcttaattcatTTA	Training	Tau	20	6	6	5	9	0	20	20	76.37	111.16	NA
ATTtcCaaattcactTtTAC	Training	Tau	20	8	6	5	9	0	20	20	76.37	125.42	NA
ATTtCcaaattcacTTttAC	Training	Tau	20	8	6	5	9	0	20	20	76.37	131.21	NA
ATTTccaaattcacTTttAC	Training	Tau	20	8	6	5	9	0	20	20	76.37	137	NA
ATTTccaaattcaCtTttAC	Training	Tau	20	8	6	5	9	0	20	20	76.37	137	NA
ATttCcAaattcacttTTAC	Training	Tau	20	8	6	5	9	0	20	20	76.37	142.79	NA
ATtTCcaaattcacttTTAC	Training	Tau	20	8	6	5	9	0	20	20	76.37	146.64	NA
AtttccaaattcacttttAC	Training	Tau	20	3	6	5	9	0	20	20	76.37	200	NA
ATttccaaattcacttttAC	Training	Tau	20	4	6	5	9	0	20	20	76.37	200	NA
CTttttttttccacacTCTC	Training	Tau	20	6	2	7	11	0	20	20	69.22	49.05	NA
CCTttttccatcttactAAT	Training	Tau	20	6	4	6	10	0	20	20	72.8	54.69	NA
AGTCtttattaacACTC	Training	Tau	17	8	5	4	7	1	1	15	77.15	60.8	NA
ATAGattttactACTC	Training	Tau	16	8	5	3	7	1	3	12	78.19	73.26	NA
TTTTttaactcccaactcTT	Training	Tau	20	6	4	6	10	0	20	20	72.8	98.35	NA
ATGattaattacacCCC	Training	Tau	17	6	6	5	5	1	2	14	77	8.2	NA
ATGacattttaaacCCC	Training	Tau	17	6	6	5	5	1	2	14	77	54.9	NA
TGCaatttcctttcCAT	Training	Tau	17	6	3	5	8	1	1	15	73.57	67.61	NA
TAGtaaacaccatCTCT	Training	Tau	17	7	6	5	5	1	2	14	77	71.43	NA
AAGCccatttacaaTTC	Training	Tau	17	7	6	5	5	1	2	14	77	81.1	NA
CAGttaccatcatACAT	Training	Tau	17	7	6	5	5	1	2	14	77	89.04	NA
GCacccactttcctaaTT	Training	Tau	18	4	4	7	6	1	0	17	72.38	51.56	NA
AAtgtccaaaaatCCCC	Training	Tau	17	6	7	6	3	1	3	13	76.85	53.02	NA
ACAgcctcataaacCTA	Training	Tau	17	6	7	6	3	1	3	13	76.85	59.35	NA
CAgatattcattccCTC	Training	Tau	17	5	4	6	6	1	2	14	73.42	64.39	NA
CTgtcactatcacTTCA	Training	Tau	17	6	4	6	6	1	2	14	73.42	75.34	NA
CACaagtccttacAAA	Training	Tau	16	6	7	5	3	1	5	10	77.89	194.44	NA
CCtgtctcaaacacCTA	Training	Tau	17	5	5	7	4	1	3	13	73.27	60.61	NA
CCagaccatcaatttCC	Training	Tau	17	4	5	7	4	1	3	13	73.27	83.31	NA
CCTagaacacaacACAC	Training	Tau	17	7	8	7	1	1	4	12	76.7	58.56	NA
AgaccacatttccatcCC	Training	Tau	18	3	5	8	4	1	1	16	72.23	71.56	NA
CTtTAtttccaaattcACTT	Training	Tau	20	8	5	5	10	0	20	20	74.78	0	NA
CTTtAtttccaaattcaCTT	Training	Tau	20	7	5	5	10	0	20	20	74.78	29.81	NA
CTTTatttccaaattcACTT	Training	Tau	20	8	5	5	10	0	20	20	74.78	0	NA
CTtTatttccaaattcACTT	Training	Tau	20	7	5	5	10	0	20	20	74.78	44.72	NA
CTTtttccatcttactaATA	Training	Tau	20	6	5	5	10	0	20	20	74.78	46.48	NA
TCACtttacacattaaATTT	Training	Tau	20	8	7	4	9	0	20	20	78.35	62.5	NA
CTCAtttaccaattatctTT	Training	Tau	20	6	5	5	10	0	20	20	74.78	63.97	NA
TACCaattatctttaaATTC	Training	Tau	20	8	7	4	9	0	20	20	78.35	64.39	NA
CCAAttatctttaaattCTA	Training	Tau	20	7	7	4	9	0	20	20	78.35	70.71	NA
CATTtaccaattatctTTAA	Training	Tau	20	8	7	4	9	0	20	20	78.35	71.97	NA
CTttAtttccaaattcACTT	Training	Tau	20	7	5	5	10	0	20	20	74.78	74.53	NA
ACCAattatctttaaatTCT	Training	Tau	20	7	7	4	9	0	20	20	78.35	77.02	NA
TTTAcccatcttaattcaTT	Training	Tau	20	6	5	5	10	0	20	20	74.78	78.11	NA
CTtttaattaaatttctCCC	Training	Tau	20	5	5	5	10	0	20	20	74.78	87.57	NA
TTACccatcttaattcatTT	Training	Tau	20	6	5	5	10	0	20	20	74.78	96.14	NA
CTttAtttccaaattcaCTT	Training	Tau	20	6	5	5	10	0	20	20	74.78	108.07	NA
CTtTAtttccaaattcaCTT	Training	Tau	20	7	5	5	10	0	20	20	74.78	111.8	NA
CTTtatttccaaatTcaCTT	Training	Tau	20	7	5	5	10	0	20	20	74.78	111.8	NA
CTTTatttccaaattcaCTT	Training	Tau	20	7	5	5	10	0	20	20	74.78	121.12	NA
CTTtAtttccaaattcACTT	Training	Tau	20	8	5	5	10	0	20	20	74.78	128.57	NA
CTtTatttccaaattcaCTT	Training	Tau	20	6	5	5	10	0	20	20	74.78	132.3	NA
CtttatttccaaattcacTT	Training	Tau	20	3	5	5	10	0	20	20	74.78	179.19	NA
CTttatttccaaattcacTT	Training	Tau	20	4	5	5	10	0	20	20	74.78	195.48	NA
AGatcatccatttTCTT	Training	Tau	17	6	4	4	8	1	1	15	75.55	55.27	NA
TGTaattttccctaCAT	Training	Tau	17	6	4	4	8	1	1	15	75.55	91.35	NA
CACTgttacacaTTTA	Training	Tau	16	8	5	4	6	1	4	11	76.44	70.64	NA
CAGccattttccataTA	Training	Tau	17	5	5	5	6	1	2	14	75.4	47.61	NA
ATATtgaactcacCCA	Training	Tau	16	7	6	5	4	1	5	10	76.29	67.34	NA
AAGCttccacatttTAC	Training	Tau	17	7	5	5	6	1	2	14	75.4	68.36	NA
TTGCaactttaactcCA	Training	Tau	17	6	5	5	6	1	2	14	75.4	80.84	NA
CAGTaacatccatttCT	Training	Tau	17	6	5	5	6	1	2	14	75.4	86.23	NA
TATCtgcaaactCAAC	Training	Tau	16	8	6	5	4	1	5	10	76.29	98.87	NA
TTtgcttcacacacCAC	Training	Tau	17	5	4	7	5	1	3	13	71.68	88.98	NA
CCagttaccatcatACA	Training	Tau	17	5	6	6	4	1	3	13	75.25	91.78	NA
TCATttaccaattatctTTA	Training	Tau	20	7	6	4	10	0	20	20	76.76	48.82	NA
CCAttttccatataattTTA	Training	Tau	20	6	6	4	10	0	20	20	76.76	56.26	NA
CCATcttaattcatttaATT	Training	Tau	20	7	6	4	10	0	20	20	76.76	69.1	NA
TAtTTccaaattcaCttTTA	Training	Tau	20	8	6	4	10	0	20	20	76.76	76.69	NA
CATCttaattcatttaATTC	Training	Tau	20	8	6	4	10	0	20	20	76.76	84.12	NA
TATtTccaaattcaCtTtTA	Training	Tau	20	8	6	4	10	0	20	20	76.76	108.05	NA
TAtTTccaaattcaCtTtTA	Training	Tau	20	8	6	4	10	0	20	20	76.76	109.98	NA
TAtTTccaaattcaCTttTA	Training	Tau	20	8	6	4	10	0	20	20	76.76	113.84	NA
TAttTCcaaattcacTtTTA	Training	Tau	20	8	6	4	10	0	20	20	76.76	119.63	NA
TAttTCcaaattcacTTtTA	Training	Tau	20	8	6	4	10	0	20	20	76.76	123.49	NA
TATtTccaaattcaCttTTA	Training	Tau	20	8	6	4	10	0	20	20	76.76	125.42	NA
TAtTtCcaaattcactTTTA	Training	Tau	20	8	6	4	10	0	20	20	76.76	127.35	NA
TATTtccaaattcaCttTTA	Training	Tau	20	8	6	4	10	0	20	20	76.76	127.35	NA
TATttCcaaattcacTTtTA	Training	Tau	20	8	6	4	10	0	20	20	76.76	127.35	NA
TATtTccaaattcacTtTTA	Training	Tau	20	8	6	4	10	0	20	20	76.76	129.28	NA
TAtTtCcaaattcacTtTTA	Training	Tau	20	8	6	4	10	0	20	20	76.76	129.28	NA
TATtTccaaattcaCTttTA	Training	Tau	20	8	6	4	10	0	20	20	76.76	135.07	NA
TAtTtCcaaattcacTTtTA	Training	Tau	20	8	6	4	10	0	20	20	76.76	140.86	NA
TATttCcaaattcacTtTTA	Training	Tau	20	8	6	4	10	0	20	20	76.76	146.64	NA
TAttTcCaaattcactTTTA	Training	Tau	20	8	6	4	10	0	20	20	76.76	152.43	NA
TatttccaaattcactttTA	Training	Tau	20	3	6	4	10	0	20	20	76.76	200	NA
TATTTccaaattcacTTTTA	Training	Tau	20	10	6	4	10	0	20	20	76.76	200	NA
TAtttccaaattcactttTA	Training	Tau	20	4	6	4	10	0	20	20	76.76	200	NA
TTCtttttttttccacacTC	Training	Tau	20	5	2	6	12	0	20	20	69.61	27.41	NA
TGCttttcccaattATT	Training	Tau	17	6	3	4	9	1	1	15	73.96	69.48	NA
GTCctcactttacacaTT	Training	Tau	18	5	4	6	7	1	0	17	72.77	41.02	NA
GCcttactttctactCAA	Training	Tau	18	5	4	6	7	1	0	17	72.77	53.9	NA
AATTagtcacatACCA	Training	Tau	16	8	7	4	4	1	5	10	78.27	85.03	NA
CTTcagtcctaatCCT	Training	Tau	16	6	3	6	6	1	5	10	71.12	95.85	NA
AGttcccacaattccTAC	Training	Tau	18	5	5	7	5	1	1	16	72.62	50.39	NA
CCctaagctctcacTA	Training	Tau	16	4	4	7	4	1	6	9	70.97	69.1	NA
CAgattccccaactcaCA	Training	Tau	18	4	6	8	3	1	2	15	72.47	71.51	NA
TAATtcatttaattctCTTC	Training	Tau	20	8	5	4	11	0	20	20	75.17	60.09	NA
TTACcaattatctttaAATT	Training	Tau	20	8	7	3	10	0	20	20	78.74	61.87	NA
AATTattaaatcttctCTTA	Training	Tau	20	8	7	3	10	0	20	20	78.74	62.6	NA
CAATccatttatattcTTTT	Training	Tau	20	8	5	4	11	0	20	20	75.17	63.18	NA
ATTAattattaaatctTCTC	Training	Tau	20	8	7	3	10	0	20	20	78.74	72.61	NA
TTaTTtccaaattcaCtTTT	Training	Tau	20	8	5	4	11	0	20	20	75.17	81.04	NA
AATTcatttaattctcTTCT	Training	Tau	20	8	5	4	11	0	20	20	75.17	86.63	NA
TCTTaattcatttaatTCTC	Training	Tau	20	8	5	4	11	0	20	20	75.17	87.12	NA
TTaTtTccaaattcacTTTT	Training	Tau	20	8	5	4	11	0	20	20	75.17	88.76	NA
TTatTTccaaattcaCTtTT	Training	Tau	20	8	5	4	11	0	20	20	75.17	88.76	NA
CTTaattcatttaattCTCT	Training	Tau	20	7	5	4	11	0	20	20	75.17	90.13	NA
CTCAaacttaaatttaTTTT	Training	Tau	20	8	7	3	10	0	20	20	78.74	90.7	NA
TTATttccaaattCacTtTT	Training	Tau	20	8	5	4	11	0	20	20	75.17	96.48	NA
TTATttccaaattCaCttTT	Training	Tau	20	8	5	4	11	0	20	20	75.17	102.27	NA
TTTTaattaaatttctcCCT	Training	Tau	20	7	5	4	11	0	20	20	75.17	104.19	NA
TTATttccaaattcaCTtTT	Training	Tau	20	8	5	4	11	0	20	20	75.17	104.19	NA
TTaTtTccaaattcaCtTTT	Training	Tau	20	8	5	4	11	0	20	20	75.17	106.12	NA
TTAttTccaaattcaCtTTT	Training	Tau	20	8	5	4	11	0	20	20	75.17	108.05	NA
TTaTtTccaaattcaCTtTT	Training	Tau	20	8	5	4	11	0	20	20	75.17	109.98	NA
TTAtTtccaaattcACttTT	Training	Tau	20	8	5	4	11	0	20	20	75.17	109.98	NA
TTAttTccaaattcaCTtTT	Training	Tau	20	8	5	4	11	0	20	20	75.17	113.84	NA
TTAtTtccaaattcaCtTTT	Training	Tau	20	8	5	4	11	0	20	20	75.17	115.77	NA
TTatTtCcaaattcacTTTT	Training	Tau	20	8	5	4	11	0	20	20	75.17	117.7	NA
TTatTTccaaattcacTTTT	Training	Tau	20	8	5	4	11	0	20	20	75.17	123.49	NA
TTatTTccaaattcaCtTTT	Training	Tau	20	8	5	4	11	0	20	20	75.17	123.49	NA
TTaTttCcaaattcacTTTT	Training	Tau	20	8	5	4	11	0	20	20	75.17	131.21	NA
TTtatttccaaattcactTT	Training	Tau	20	4	5	4	11	0	20	20	75.17	141.18	NA
TttatttccaaattcactTT	Training	Tau	20	3	5	4	11	0	20	20	75.17	162.9	NA
TtatttccaaattcacttTT	Training	Tau	20	3	5	4	11	0	20	20	75.17	165.61	NA
TTatttccaaattcacttTT	Training	Tau	20	4	5	4	11	0	20	20	75.17	181.9	NA
ATTttactactctctttTCT	Training	Tau	20	6	3	5	12	0	20	20	71.59	68.02	NA
CAGtctttattaaCACT	Training	Tau	17	7	5	4	7	1	2	14	75.79	50.67	NA
CAGAtttaattctCACT	Training	Tau	17	8	5	4	7	1	2	14	75.79	77.69	NA
CATgattaattacaCCC	Training	Tau	17	6	6	5	5	1	3	13	75.64	35.55	NA
ACTGatcataatcCTAC	Training	Tau	17	8	6	5	5	1	3	13	75.64	68.25	NA
CATgacattttaaACCC	Training	Tau	17	7	6	5	5	1	3	13	75.64	69.24	NA
TGCAcccactttcctaAT	Training	Tau	18	6	4	7	6	1	1	16	71.03	56.25	NA
AAaagtccattcccTCC	Training	Tau	17	5	5	7	4	1	4	12	71.92	64.04	NA
CCcagaccatcaatTTC	Training	Tau	17	5	5	7	4	1	4	12	71.92	82.23	NA
TCcagctacttaccCAA	Training	Tau	17	5	5	7	4	1	4	12	71.92	88.98	NA
TATCattttctttttcAAAA	Training	Tau	20	8	6	3	11	0	20	20	77.15	37.28	NA
AATCcatttatattctTTTA	Training	Tau	20	8	6	3	11	0	20	20	77.15	38.53	NA
ATCAttttttattcatAACT	Training	Tau	20	8	6	3	11	0	20	20	77.15	53.41	NA
TAATtattaaatcttcTCTT	Training	Tau	20	8	6	3	11	0	20	20	77.15	60.09	NA
TTAAttattaaatcttCTCT	Training	Tau	20	8	6	3	11	0	20	20	77.15	60.09	NA
ATCTtaattcatttaaTTCT	Training	Tau	20	8	6	3	11	0	20	20	77.15	93.13	NA
TCTctcttaactttatTTTA	Training	Tau	20	7	4	4	12	0	20	20	73.57	80.84	NA
ATGttttttaactcCCA	Training	Tau	17	6	4	4	8	1	2	14	74.2	83.53	NA
ACTAtgaaatccTTCT	Training	Tau	16	8	5	4	6	1	5	10	75.09	92.13	NA
ACAGatattcattccCT	Training	Tau	17	6	5	5	6	1	3	13	74.05	44.19	NA
ACAgccattttccaTAT	Training	Tau	17	6	5	5	6	1	3	13	74.05	59.3	NA
ATTgcaactttaaCTCC	Training	Tau	17	7	5	5	6	1	3	13	74.05	62.87	NA
TTAgaccacatttcCAT	Training	Tau	17	6	5	5	6	1	3	13	74.05	96.05	NA
CCCtgaaaccattaaCT	Training	Tau	17	5	6	6	4	1	4	12	73.9	68.97	NA
AACtgattccatcaCCA	Training	Tau	17	6	6	6	4	1	4	12	73.9	69.67	NA
ACCAgttaccatcatAC	Training	Tau	17	6	6	6	4	1	4	12	73.9	93.15	NA
ACAtcctgccatacCA	Training	Tau	16	5	5	7	3	1	7	8	71.21	44.99	NA
TTTTtattcataacttTTCA	Training	Tau	20	8	5	3	12	0	20	20	75.55	56.38	NA
CATTttttattcataaCTTT	Training	Tau	20	8	5	3	12	0	20	20	75.55	59.35	NA
TCATtttttattcataACTT	Training	Tau	20	8	5	3	12	0	20	20	75.55	62.31	NA
TTAAttcatttaattcTCTT	Training	Tau	20	8	5	3	12	0	20	20	75.55	86.12	NA
AccccgaatttacacCC	Training	Tau	17	3	5	8	3	1	5	11	70.17	86.16	NA
ATTattctttttttttcCAC	Training	Tau	20	6	3	4	13	0	20	20	71.98	15.15	NA
TTattctttttttttcCACA	Training	Tau	20	6	3	4	13	0	20	20	71.98	30.3	NA
CATTattctttttttttcCA	Training	Tau	20	6	3	4	13	0	20	20	71.98	43.28	NA
CCAgattccccaactcAC	Training	Tau	18	5	5	9	3	1	3	14	69.13	88.95	NA
TTTTctctcttaacttTATT	Training	Tau	20	8	3	4	13	0	20	20	71.98	89.04	NA
TTTCtctcttaactttATTT	Training	Tau	20	8	3	4	13	0	20	20	71.98	90.41	NA
TTCTctcttaactttaTTTT	Training	Tau	20	8	3	4	13	0	20	20	71.98	92.96	NA
TTTTtctctcttaactTTAT	Training	Tau	20	8	3	4	13	0	20	20	71.98	93.15	NA
TTGCttttcccaattAT	Training	Tau	17	6	3	4	9	1	2	14	72.6	54.46	NA
CCTAtgccaattATTT	Training	Tau	16	8	4	4	7	1	5	10	73.49	68.18	NA
ATTTagttactcATCC	Training	Tau	16	8	4	4	7	1	5	10	73.49	72.61	NA
TGTCctcactttacacAT	Training	Tau	18	6	4	6	7	1	1	16	71.41	39.84	NA
CGacttatctatccATCT	Training	Tau	18	6	4	6	7	1	1	16	71.41	45.78	NA
TAttgaactcaccCACT	Training	Tau	17	6	5	6	5	1	4	12	72.3	65.66	NA
ATGacctcaactctacCT	Training	Tau	18	5	5	7	5	1	2	15	71.26	61.05	NA
CAgaccatcaatttccCT	Training	Tau	18	4	5	7	5	1	2	15	71.26	72.49	NA
CCTTaaagctccaaCA	Training	Tau	16	6	6	6	3	1	7	8	73.19	94.63	NA
CAtgcttacacaccaCAC	Training	Tau	18	5	6	8	3	1	3	14	71.11	73.45	NA
CTAAttacattttttcTTTT	Training	Tau	20	8	4	3	13	0	20	20	73.96	60.09	NA
TTTTttattcataactTTTC	Training	Tau	20	8	4	3	13	0	20	20	73.96	63.8	NA
TCTCttaactttatttTATT	Training	Tau	20	8	4	3	13	0	20	20	73.96	84.88	NA
ATTCattttactttacTTTT	Training	Tau	20	8	4	3	13	0	20	20	73.96	88.63	NA
TCAGatttaattcTCAC	Training	Tau	17	8	5	4	7	1	3	13	74.43	50.67	NA
ACTGttacacattTATC	Training	Tau	17	8	5	4	7	1	3	13	74.43	79.8	NA
AATTtagtcaccATCA	Training	Tau	16	8	6	4	5	1	6	9	75.32	62.15	NA
CCAAttgtcacaTTAA	Training	Tau	16	8	6	4	5	1	6	9	75.32	63.09	NA
TAATtagaaaccTCCT	Training	Tau	16	8	6	4	5	1	6	9	75.32	73.26	NA
CCCAgaattctaactAT	Training	Tau	17	6	6	5	5	1	4	12	74.28	77	NA
ATCagtcttatctccCA	Training	Tau	17	5	4	6	6	1	4	12	70.71	49.22	NA
TCATtcagccaatCAC	Training	Tau	16	7	5	6	4	1	7	8	71.6	52.36	NA
AAccgttttcttaCCAC	Training	Tau	17	6	4	6	6	1	4	12	70.71	60.1	NA
ACCCttagacataaCA	Training	Tau	16	6	7	5	3	1	7	8	75.17	75.08	NA
CTtagtcatcttcccTC	Training	Tau	17	4	2	7	7	1	4	12	67.13	92.43	NA
ACTTaaatttattttcTTTT	Training	Tau	20	8	5	2	13	0	20	20	75.94	55.81	NA
CCccagaccatcaatTT	Training	Tau	17	4	5	7	4	1	5	11	70.56	61.67	NA
CTTAaaatttttcttaTTTT	Training	Tau	20	8	5	2	13	0	20	20	75.94	62.81	NA
CTTCcaagacttctCC	Training	Tau	16	6	3	7	5	1	7	8	68.02	77.22	NA
CATCagccttcatcaCA	Training	Tau	17	6	5	7	4	1	5	11	70.56	91.78	NA
CTTActgatcatAATC	Training	Tau	16	8	5	4	6	1	6	9	73.73	56.38	NA
CCtctagttttacCTA	Training	Tau	16	5	3	5	7	1	6	9	70.15	58.79	NA
CATAgcacttactaCTT	Training	Tau	17	7	5	5	6	1	4	12	72.69	84.12	NA
ATattgaactcacCCAC	Training	Tau	17	6	6	6	4	1	5	11	72.54	54.29	NA
AAAaagtccattcCCTC	Training	Tau	17	7	6	6	4	1	5	11	72.54	64.04	NA
CAgcctactttattccCT	Training	Tau	18	4	3	7	7	1	2	15	68.07	82.21	NA
CTCctagaacacaACAC	Training	Tau	17	7	7	7	2	1	6	10	72.39	50.86	NA
TAATtacattttttctTTTT	Training	Tau	20	8	4	2	14	0	20	20	74.35	58.22	NA
TATGttttttaactcCC	Training	Tau	17	6	3	4	9	1	3	13	71.25	94.31	NA
CAgattttacttccacCT	Training	Tau	18	4	4	6	7	1	2	15	70.06	44.69	NA
CTCAgattttacttcCA	Training	Tau	17	6	4	5	7	1	4	12	71.1	45.21	NA
CAgcatttccatttcATC	Training	Tau	18	5	4	6	7	1	2	15	70.06	52.73	NA
ATTTaatttattttttACTT	Training	Tau	20	8	5	1	14	0	20	20	76.33	50.08	NA
CAtcagtcttatctcCC	Training	Tau	17	4	3	7	6	1	5	11	67.37	54.69	NA
TCCTaagtcaaccacAC	Training	Tau	17	6	6	7	3	1	6	10	70.8	56.65	NA
TGGaccaccttacCAC	Training	Tau	16	6	4	7	3	2	1	13	71	48.15	NA
TACAgtcatttcaTTAC	Training	Tau	17	8	5	4	7	1	4	12	73.08	64.92	NA
CACTgttacacatTTAT	Training	Tau	17	8	5	4	7	1	4	12	73.08	68.02	NA
AACAtcatgtcaCACA	Training	Tau	16	8	7	5	3	1	8	7	73.82	56.26	NA
CAACagatattcaTTCC	Training	Tau	17	8	6	5	5	1	5	11	72.93	60.61	NA
ACACtgtcctttaaACA	Training	Tau	17	7	6	5	5	1	5	11	72.93	68.1	NA
CTTttgaacccattcCA	Training	Tau	17	5	4	6	6	1	5	11	69.35	82.19	NA
TATTtattctttttatTATT	Training	Tau	20	8	4	1	15	0	20	20	74.73	58.56	NA
ATTTattctttttattATTT	Training	Tau	20	8	4	1	15	0	20	20	74.73	59.59	NA
CCCttagacataacaCA	Training	Tau	17	5	7	6	3	1	6	10	72.78	65.45	NA
TTATttattctttttaTTAT	Training	Tau	20	8	4	1	15	0	20	20	74.73	66.27	NA
CCtgaaacacctttttCC	Training	Tau	18	4	4	7	6	1	3	14	68.31	71.09	NA
TCCaaagcatcaaaTCC	Training	Tau	17	6	7	6	3	1	6	10	72.78	85.47	NA
CCcaccaaagactTCA	Training	Tau	16	5	6	7	2	1	9	6	70.09	58.27	NA
CAcatgctcacacacCAC	Training	Tau	18	5	6	9	2	1	5	12	68.01	97.46	NA
TTCTgaattcctatCAT	Training	Tau	17	7	4	4	8	1	4	12	71.48	40.06	NA
TTCCtgcaaattctCAA	Training	Tau	17	7	5	5	6	1	5	11	71.33	61.7	NA
ATttagttttcccacCC	Training	Tau	17	4	3	6	7	1	5	11	67.76	63.41	NA
TCCattagtctcttCA	Training	Tau	16	5	3	5	7	1	7	8	68.8	65.1	NA
TCTCtgcttacaaAATC	Training	Tau	17	8	5	5	6	1	5	11	71.33	66.84	NA
TTCttgttctaacccCA	Training	Tau	17	5	3	6	7	1	5	11	67.76	68.1	NA
ATTtagtcaccatCACT	Training	Tau	17	7	5	5	6	1	5	11	71.33	101.69	NA
CCCacagcactaaaTTT	Training	Tau	17	6	6	6	4	1	6	10	71.18	83.53	NA
CCTcctagaacacaaCA	Training	Tau	17	5	7	7	2	1	7	9	71.03	57.02	NA
ACTTactgatcaTAAT	Training	Tau	16	8	6	3	6	1	7	8	74.35	77.15	NA
TAatagatctttccCCT	Training	Tau	17	5	4	5	7	1	5	11	69.74	102.74	NA
TTCAtgttaaatccCTC	Training	Tau	17	7	4	5	7	1	5	11	69.74	103.11	NA
TCagattttacttccACC	Training	Tau	18	5	4	6	7	1	3	14	68.7	57.53	NA
TTCtcagcacaccatTA	Training	Tau	17	5	5	6	5	1	6	10	69.59	60.09	NA
TCTgtcacttactactCA	Training	Tau	18	5	4	6	7	1	3	14	68.7	66.02	NA
TCTtagtcatcttccCT	Training	Tau	17	5	2	6	8	1	5	11	66.16	68.58	NA
AACCccatagacATAA	Training	Tau	16	8	8	5	2	1	9	6	74.05	78.64	NA
CTttgaacaccccatcTA	Training	Tau	18	4	5	7	5	1	4	13	68.55	45.57	NA
CcatcagtcttatctCC	Training	Tau	17	3	3	7	6	1	6	10	66.01	52.86	NA
TAttgaactcacccaCTC	Training	Tau	18	5	5	7	5	1	4	13	68.55	69.02	NA
CCACtccatgtcaaTC	Training	Tau	16	6	4	7	4	1	9	6	66.9	69.3	NA
ATCAgccttcatcacaCT	Training	Tau	18	6	5	7	5	1	4	13	68.55	87.67	NA
CTAagcactttacccaTC	Training	Tau	18	5	5	7	5	1	4	13	68.55	97.64	NA
CAcatgcacccaactCTA	Training	Tau	18	5	6	8	3	1	5	12	68.4	60.16	NA
AATCccagtttccccCA	Training	Tau	17	6	4	8	4	1	7	9	65.86	65.62	NA
TCTCagattttacttCC	Training	Tau	17	6	3	5	8	1	5	11	68.15	49.32	NA
ATAaatttgaacCCCT	Training	Tau	16	7	6	4	5	1	8	7	72.61	49.7	NA
TTCActtagtaaCCAA	Training	Tau	16	8	6	4	5	1	8	7	72.61	62.03	NA
ACTCagttctctaTAAT	Training	Tau	17	8	5	4	7	1	5	11	71.72	64.09	NA
TTACtgatcataatCCT	Training	Tau	17	7	5	4	7	1	5	11	71.72	67.26	NA
CACTctctgcataTAT	Training	Tau	16	7	4	5	6	1	8	7	69.03	68.97	NA
AATTtagtcaccaTCAC	Training	Tau	17	8	6	5	5	1	6	10	71.57	79.1	NA
CTCttagcatccactTA	Training	Tau	17	5	4	6	6	1	6	10	67.99	44.53	NA
ACCcttagacataACAC	Training	Tau	17	7	7	6	3	1	7	9	71.42	59.68	NA
CACatttgcaaacCACA	Training	Tau	17	7	7	6	3	1	7	9	71.42	67.38	NA
TCttgttctaaccccaCA	Training	Tau	18	4	4	7	6	1	4	13	66.95	68.1	NA
ATcctaagtcaacCACA	Training	Tau	17	6	7	6	3	1	7	9	71.42	68.97	NA
AAtagatctttccccTCC	Training	Tau	18	5	4	7	6	1	4	13	66.95	76.71	NA
ACttttgaacccatTCC	Training	Tau	17	5	4	6	6	1	6	10	67.99	83.56	NA
CAAAccagttaccATCA	Training	Tau	17	8	7	6	3	1	7	9	71.42	87.67	NA
CACaacccaagatTCC	Training	Tau	16	6	6	7	2	1	10	5	68.73	58.79	NA
ACtctttgaacaccCCA	Training	Tau	17	5	5	7	4	1	7	9	67.84	88.92	NA
TACActgtcctttaaAC	Training	Tau	17	6	5	5	6	1	6	10	69.98	66.09	NA
CTCAttgcaacttTAAC	Training	Tau	17	8	5	5	6	1	6	10	69.98	84.88	NA
CTTActgatcataATCC	Training	Tau	17	8	5	5	6	1	6	10	69.98	85.06	NA
CCTctgtcttaacTTTT	Training	Tau	17	7	2	5	9	1	5	11	66.55	97.01	NA
TCAttcagccaatcACA	Training	Tau	17	6	6	6	4	1	7	9	69.83	45.6	NA
CTCtgtcacttactacTC	Training	Tau	18	5	3	7	7	1	4	13	65.36	80.84	NA
CTtagtcatcttccctCA	Training	Tau	18	4	3	7	7	1	4	13	65.36	93.8	NA
AACatcaccagcCTTC	Training	Tau	16	7	5	7	3	1	10	5	67.14	50.67	NA
ACCTcctagaacacAAC	Training	Tau	17	7	7	7	2	1	8	8	69.68	53.94	NA
GCCtgatcacaaaCCC	Training	Tau	16	6	5	7	2	2	0	11	69.88	143.89	NA
CTTCtgtcacttaTTTA	Training	Tau	17	8	3	4	9	1	5	11	68.53	46.88	NA
ATTCtcagcacaccaTT	Training	Tau	17	6	5	6	5	1	7	9	68.23	41.31	NA
CTCAgattttacttccAC	Training	Tau	18	6	4	6	7	1	4	13	67.34	43.15	NA
TTTCctgcaaattcTCA	Training	Tau	17	7	4	5	7	1	6	10	68.38	66.84	NA
TTtagttttcccaccCAA	Training	Tau	18	5	4	6	7	1	4	13	67.34	69.41	NA
CATcctaagtcaacCAC	Training	Tau	17	6	6	7	3	1	8	8	68.08	72.66	NA
CCtctagttttacCTAA	Training	Tau	17	6	4	5	7	1	6	10	68.38	72.92	NA
CCAttcagatctatcCA	Training	Tau	17	5	5	6	5	1	7	9	68.23	94.31	NA
CTAcaaaccagtTACC	Training	Tau	16	7	6	6	3	1	10	5	69.12	106.85	NA
CACCttcagcccaacTT	Training	Tau	17	6	4	8	4	1	8	8	64.51	41.61	NA
TCctaagtcaaccacaCC	Training	Tau	18	4	6	8	3	1	6	11	67.04	68.97	NA
CTAaaccatgatcTTA	Training	Tau	16	6	6	4	5	1	9	6	71.25	21.09	NA
TCTcaagtcttattCTC	Training	Tau	17	6	3	5	8	1	6	10	66.79	38.56	NA
AACAtcatgtcacACAC	Training	Tau	17	8	7	6	3	1	8	8	70.06	38.95	NA
ACTCttagcatccacTT	Training	Tau	17	6	4	6	6	1	7	9	66.64	40.62	NA
TCtttgaacaccccatCT	Training	Tau	18	4	4	7	6	1	5	12	65.6	41.02	NA
CCAAtactagatCTAT	Training	Tau	16	8	6	4	5	1	9	6	71.25	64.73	NA
TCCatcctaagtCAAC	Training	Tau	16	7	5	6	4	1	10	5	67.53	65.27	NA
CACTctgatactaTTAT	Training	Tau	17	8	5	4	7	1	6	10	70.36	68.97	NA
CTCTctgcatataTAAT	Training	Tau	17	8	5	4	7	1	6	10	70.36	72.25	NA
TCCTccattgtaacTA	Training	Tau	16	6	4	5	6	1	9	6	67.68	85.26	NA
ACAaaccagttacCATC	Training	Tau	17	7	7	6	3	1	8	8	70.06	87.67	NA
CTTttgaacccattccAC	Training	Tau	18	5	4	7	6	1	5	12	65.6	109.59	NA
TCCTtctaagtaCAAT	Training	Tau	16	8	5	4	6	1	9	6	69.66	54.08	NA
TTACaaagtccacTTTC	Training	Tau	17	8	5	5	6	1	7	9	68.62	69.02	NA
CACCacagtcttttAAT	Training	Tau	17	7	5	5	6	1	7	9	68.62	73.69	NA
TTTCatgttaaatcCCT	Training	Tau	17	7	4	4	8	1	6	10	68.77	94.16	NA
CTCtttgaacaccccaTC	Training	Tau	18	5	4	8	5	1	6	11	63.85	41.93	NA
CAtcaccaagtccCAAA	Training	Tau	17	6	7	7	2	1	9	7	68.32	80.98	NA
CCcattcagatctatCC	Training	Tau	17	4	4	7	5	1	8	8	64.89	102.4	NA
TCGcttccagtCCC	Training	Tau	14	6	1	7	4	2	2	4	63.45	141.85	NA
AATcctgtgctTCA	Training	Tau	14	6	3	4	5	2	6	5	69.16	9.58	NA
GCTtcagtcctaATC	Training	Tau	15	6	3	5	5	2	0	8	68.12	11.49	NA
CAATtctcagcacacCA	Training	Tau	17	6	6	7	3	1	9	7	66.72	22.54	NA
CTTcattcttgccCAA	Training	Tau	16	6	3	6	6	1	10	5	64.34	33.33	NA
AtttagttttcccaccCA	Training	Tau	18	3	4	6	7	1	5	12	65.99	47.99	NA
TTCatcaccaagtcCC	Training	Tau	16	5	4	7	4	1	11	4	64.19	51.41	NA
CCcacatttgcaaacCA	Training	Tau	17	4	6	7	3	1	9	7	66.72	53.9	NA
CCatcctaagtcaacCA	Training	Tau	17	4	6	7	3	1	9	7	66.72	62.81	NA
TAatagatctttcccCTC	Training	Tau	18	5	4	6	7	1	5	12	65.99	101.37	NA
CTTAcacatagcTTCT	Training	Tau	16	8	4	5	6	1	10	5	66.32	47.14	NA
TCcacttagacacTCTT	Training	Tau	17	6	4	6	6	1	8	8	65.28	50	NA
ACCcattatctgctCC	Training	Tau	16	5	3	7	5	1	11	4	62.6	50.85	NA
CAacatttgcactCTCT	Training	Tau	17	6	4	6	6	1	8	8	65.28	52.96	NA
TCACtcatgccttaaTC	Training	Tau	17	6	4	6	6	1	8	8	65.28	61.98	NA
CTttgtaattccttcTCT	Training	Tau	18	5	2	5	10	1	4	13	64.54	63.3	NA
CCACtccatgtcaatCA	Training	Tau	17	6	5	7	4	1	9	7	65.13	63.53	NA
TCtctctagacatcTCA	Training	Tau	17	5	4	6	6	1	8	8	65.28	68.4	NA
TCCAatactagatCTA	Training	Tau	16	7	6	4	5	1	10	5	69.9	71.92	NA
CAACtctttgaacacCC	Training	Tau	17	6	5	7	4	1	9	7	65.13	76.8	NA
ATCCttctaagtACAA	Training	Tau	16	8	6	4	5	1	10	5	69.9	85.62	NA
ACCtcctggttTAT	Training	Tau	14	6	2	4	6	2	7	5	67.56	89.66	NA
CCacctcctagaacaCA	Training	Tau	17	4	6	8	2	1	10	6	64.98	50.86	NA
ATatttagttttcCCAC	Training	Tau	17	6	4	4	8	1	7	9	67.41	42.42	NA
CACTctctgcatatATA	Training	Tau	17	7	5	5	6	1	8	8	67.26	48.03	NA
ATCTcaagtcttaTTCT	Training	Tau	17	8	4	4	8	1	7	9	67.41	48.84	NA
CCTttgtaattccttcTC	Training	Tau	18	5	2	6	9	1	5	12	62.8	53.41	NA
TTCtcaagtctcttTAA	Training	Tau	17	6	4	4	8	1	7	9	67.41	70.71	NA
CTAatttagtcacCATC	Training	Tau	17	7	5	5	6	1	8	8	67.26	83.33	NA
GAActattgatAAA	Training	Tau	14	6	7	1	4	2	0	5	76.69	85.71	NA
TTCaccccaagacaCAA	Training	Tau	17	6	7	7	2	1	10	6	66.96	59.05	NA
AAtacaaacagcctCCC	Training	Tau	17	5	7	7	2	1	10	6	66.96	61.64	NA
CCCctccattaagaAC	Training	Tau	16	5	5	7	3	1	12	3	64.43	68.1	NA
CCccattcagatctaTC	Training	Tau	17	4	4	7	5	1	9	7	63.54	98.8	NA
CCAcatttgtcttTAAC	Training	Tau	17	7	4	5	7	1	8	8	65.67	42.93	NA
TCTtattgctttcCAAT	Training	Tau	17	7	3	4	9	1	7	9	65.82	101.37	NA
ATCgcttccagTCC	Training	Tau	14	6	2	6	4	2	3	3	64.08	29.89	NA
ACTCtttgaacaccccAT	Training	Tau	18	6	5	7	5	1	7	10	64.48	38.28	NA
ACaattctcagcaCACC	Training	Tau	17	6	6	7	3	1	10	6	65.37	48.83	NA
ACATctctctagaCAT	Training	Tau	16	7	5	5	5	1	11	4	66.56	59.53	NA
TCatcaccaagtccCAA	Training	Tau	17	5	6	7	3	1	10	6	65.37	61.7	NA
TTTAcaaagtccaCTTT	Training	Tau	17	8	5	4	7	1	8	8	67.65	53.03	NA
TAAtcctgtgcTTC	Training	Tau	14	6	2	4	6	2	7	4	66.21	2.3	NA
TCttcattcttgccCA	Training	Tau	16	4	2	6	7	1	11	4	61.39	38.1	NA
CATCcacttagacacTC	Training	Tau	17	6	5	7	4	1	10	6	63.77	43.75	NA
TCctccattgtaaCTAC	Training	Tau	17	6	4	6	6	1	9	7	63.92	63.94	NA
TAATcactcatgCCTT	Training	Tau	16	8	4	5	6	1	11	4	64.96	65.62	NA
CTAcaaaccagttaCCA	Training	Tau	17	6	7	6	3	1	10	6	67.35	69.86	NA
CCAactctttgaacaCC	Training	Tau	17	5	5	7	4	1	10	6	63.77	75.45	NA
CCAttaatttagCCAA	Training	Tau	16	7	6	4	5	1	11	4	68.54	87.21	NA
AAGcaatagcaaACA	Training	Tau	15	6	9	3	1	2	2	6	75.74	141.85	NA
CATTtttgtctcaTTAT	Training	Tau	17	8	3	3	10	1	7	9	66.21	51.02	NA
CTCCtaattttgcaCT	Training	Tau	16	6	3	5	7	1	11	4	63.37	44.19	NA
CATTttctgactcTAAT	Training	Tau	17	8	4	4	8	1	8	8	66.06	57.75	NA
ACctcattaagatCACC	Training	Tau	17	6	6	6	4	1	10	6	65.75	69.73	NA
ATCTtattgctttcCAA	Training	Tau	17	7	4	4	8	1	8	8	66.06	75.34	NA
CATCaaatccatGCAT	Training	Tau	16	8	6	5	4	1	12	3	66.79	76.74	NA
CCtccattaagaacCTA	Training	Tau	17	5	6	6	4	1	10	6	65.75	90.13	NA
CCCtttcaaaccagCA	Training	Tau	16	5	5	7	3	1	13	2	63.07	91.81	NA
CTATtcctgaatttTTC	Training	Tau	17	7	3	4	9	1	8	8	64.46	68.97	NA
TTTctcaatgtaaCCTC	Training	Tau	17	7	4	5	7	1	9	7	64.31	71.56	NA
CTtattgctttccaATTC	Training	Tau	18	6	3	5	9	1	6	11	63.42	83.56	NA
TCAActcttagcatcCA	Training	Tau	17	6	5	6	5	1	10	6	64.16	37.5	NA
CCactacaagctccacAT	Training	Tau	18	4	6	8	3	1	9	8	62.97	50.05	NA
CCcacatttgcaaaccAC	Training	Tau	18	4	6	8	3	1	9	8	62.97	50.53	NA
TTCctggaccaccTTA	Training	Tau	16	6	3	6	5	2	5	9	64.36	59.26	NA
ACCccacatttgcaaAC	Training	Tau	17	5	6	7	3	1	11	5	64.01	63.53	NA
CTCaccccaaacaAGA	Training	Tau	16	6	7	7	1	1	14	1	64.9	65.62	NA
CACcctaaaccatGAT	Training	Tau	16	6	6	6	3	1	13	2	65.05	71.43	NA
TCCtttgtaattccttCT	Training	Tau	18	5	2	5	10	1	6	11	61.83	56.38	NA
ATCatatcctaaGCAT	Training	Tau	16	7	6	4	5	1	12	3	67.18	60.1	NA
AACTtaccagtttTTCA	Training	Tau	17	8	5	4	7	1	9	7	66.29	62.31	NA
TCTCtaattgtccAATA	Training	Tau	17	8	5	4	7	1	9	7	66.29	68.97	NA
TCTAatttagtcacCAT	Training	Tau	17	7	5	4	7	1	9	7	66.29	96.05	NA
ACTagcccacccatcaaTTT	Training	Tau	20	6	6	8	5	1	4	15	63.02	12.95	NA
ACAccatccaagtCAAT	Training	Tau	17	7	7	6	3	1	11	5	65.99	16.23	NA
CTAatcctgtgCTT	Training	Tau	14	6	2	4	6	2	8	3	64.85	26.09	NA
TCccatcactagcacTA	Training	Tau	17	4	5	7	4	1	11	5	62.42	32.81	NA
TTCcactacaagctcCA	Training	Tau	17	5	5	7	4	1	11	5	62.42	53.9	NA
TACcccatttttgaCA	Training	Tau	16	5	4	5	6	1	12	3	63.61	60.9	NA
TTCatcaccaagtccCA	Training	Tau	17	5	5	7	4	1	11	5	62.42	66.84	NA
TCACacacatgatTATC	Training	Tau	17	8	6	5	5	1	10	6	66.14	78.49	NA
CAactctttgaacaccCC	Training	Tau	18	4	5	8	4	1	9	8	61.38	91.62	NA
CCTtttaaaagaacCCT	Training	Tau	17	6	6	5	5	1	10	6	66.14	96.05	NA
TTACaccatccaaGTC	Training	Tau	16	7	5	6	4	1	13	2	63.46	101.05	NA
CCTTttcatgttaAATC	Training	Tau	17	8	4	4	8	1	9	7	64.7	86.63	NA
TTcttcattcttgcCC	Training	Tau	16	4	1	6	8	1	12	3	58.44	15.48	NA
TTttcttgttctaacCCC	Training	Tau	18	5	2	6	9	1	7	10	60.08	50.07	NA
ACCAttaactgcctaTT	Training	Tau	17	6	5	5	6	1	10	6	64.55	50.49	NA
TCCAttaatttagcCA	Training	Tau	16	6	5	4	6	1	12	3	65.59	54.07	NA
CACccttacacataGC	Training	Tau	16	5	5	7	3	1	14	1	61.71	60.61	NA
CCTaatcctgtGCT	Training	Tau	14	6	2	5	5	2	9	2	63.11	62.61	NA
ACctcttagtcatctTCC	Training	Tau	18	5	3	7	7	1	8	9	59.93	74.37	NA
CACctcattaagaTCAC	Training	Tau	17	7	6	6	4	1	11	5	64.4	76.56	NA
TTTacaccacactGTC	Training	Tau	16	6	4	6	5	1	13	2	61.86	83.33	NA
CCAccatacttgactTC	Training	Tau	17	5	4	7	5	1	11	5	60.82	91.62	NA
AATAttacatcaGTCT	Training	Tau	16	8	6	3	6	1	12	3	67.57	34.62	NA
TCCacttagacactctTT	Training	Tau	18	5	4	6	7	1	8	9	61.91	37.5	NA
TACtatccacttgtTA	Training	Tau	16	5	4	4	7	1	12	3	63.99	61.87	NA
TAtcttattgctttCCA	Training	Tau	17	5	3	4	9	1	9	7	63.1	63.01	NA
ACATctctctagacATC	Training	Tau	17	7	5	6	5	1	11	5	62.8	68.4	NA
TTTCaactcttaGCAT	Training	Tau	16	8	4	4	7	1	12	3	63.99	70.83	NA
AATttcaccctcaGTA	Training	Tau	16	6	5	5	5	1	13	2	63.84	73.04	NA
CCccatttttgacaTAT	Training	Tau	17	5	4	5	7	1	10	6	62.95	73.08	NA
TCATcttttctaGAAC	Training	Tau	16	8	4	4	7	1	12	3	63.99	77.27	NA
CTCCaatcttacaGAT	Training	Tau	16	7	5	5	5	1	13	2	63.84	101.69	NA
CtcccatcactagcaCT	Training	Tau	17	3	4	8	4	1	12	4	59.08	38.28	NA
CTCttccactacaaGC	Training	Tau	16	5	4	7	4	1	14	1	60.12	46.2	NA
CAactcttagcatccaCT	Training	Tau	18	4	5	7	5	1	9	8	61.76	51.56	NA
TCccaccatccacgcTC	Training	Tau	17	4	3	10	3	1	13	3	55.36	64.67	NA
ACCAcacactctgatAC	Training	Tau	17	6	6	7	3	1	12	4	62.65	68.97	NA
TAatcctaccacCAGA	Training	Tau	16	6	6	6	3	1	14	1	63.69	86.05	NA
TCcctttcaaacCAGC	Training	Tau	16	6	4	7	4	1	14	1	60.12	92.28	NA
TATtaattatctgCAC	Training	Tau	16	6	5	3	7	1	12	3	65.98	27.11	NA
TCCattttctgactcTA	Training	Tau	17	5	3	5	8	1	10	6	61.36	40.43	NA
AACCattaactgccTAT	Training	Tau	17	7	6	5	5	1	11	5	64.79	52.96	NA
CTttttcttgttcTAAC	Training	Tau	17	6	2	4	10	1	9	7	61.51	57.86	NA
TTCtaatttagtcACCA	Training	Tau	17	7	5	4	7	1	10	6	64.94	65.91	NA
TATcatatcctaAGCA	Training	Tau	16	7	6	4	5	1	13	2	65.83	76.03	NA
TCCagccatatttcaacTCT	Training	Tau	20	6	5	7	7	1	4	15	61.82	45.24	NA
CAATcctaaacaATGC	Training	Tau	16	8	7	5	3	1	14	1	65.67	45.44	NA
TACtagcccacccatcaATT	Training	Tau	20	6	6	8	5	1	5	14	61.67	54.39	NA
TACaccatccaagTCAA	Training	Tau	17	7	7	6	3	1	12	4	64.64	97.01	NA
TTAattatctgcaCCTT	Training	Tau	17	7	4	4	8	1	10	6	63.34	33.9	NA
TTCTctaattgtcCAAT	Training	Tau	17	8	4	4	8	1	10	6	63.34	64.04	NA
ATCcattaatttaGCC	Training	Tau	16	6	5	4	6	1	13	2	64.23	76.74	NA
TTTTctcaatgtaACCT	Training	Tau	17	8	4	4	8	1	10	6	63.34	80.51	NA
CTCctaattttgcaCTC	Training	Tau	17	6	3	6	7	1	11	5	59.62	46.72	NA
CCAcctcattaagatCA	Training	Tau	17	5	6	6	4	1	12	4	63.04	56.05	NA
TTCctttcaatgaCCAA	Training	Tau	17	7	5	5	6	1	11	5	63.19	56.56	NA
TAATcactcatgcCTTA	Training	Tau	17	8	5	5	6	1	11	5	63.19	62.89	NA
TCCtaatcctgTGC	Training	Tau	14	6	2	5	5	2	10	1	61.75	65.01	NA
CTtctccagtatttcTTC	Training	Tau	18	5	2	6	9	1	8	9	58.73	69.41	NA
ACCccatttttgacaTA	Training	Tau	17	5	5	5	6	1	11	5	63.19	73.08	NA
TAAtcctgtgctTCA	Training	Tau	15	6	3	4	6	2	7	5	64.43	86.68	NA
CCcttcaacatcagcCA	Training	Tau	17	4	5	8	3	1	13	3	59.32	47.61	NA
TATTtacactgtcCTTT	Training	Tau	17	8	3	4	9	1	10	6	61.75	52.07	NA
CTACatttttgtctCAT	Training	Tau	17	7	3	4	9	1	10	6	61.75	65.41	NA
ATCcagccatatttcaaCTC	Training	Tau	20	6	6	7	6	1	5	14	62.05	28.21	NA
TCaactcttagcatcCAC	Training	Tau	18	5	5	7	5	1	10	7	60.41	50	NA
CTTctaatttagtCACC	Training	Tau	17	7	4	5	7	1	11	5	61.6	54.61	NA
CTAatatccttgcTATC	Training	Tau	17	7	4	5	7	1	11	5	61.6	55.73	NA
CCatcaatttccCTGT	Training	Tau	16	6	3	6	6	1	14	1	58.91	56.26	NA
TCctccattgtaactaCT	Training	Tau	18	4	4	6	7	1	9	8	60.56	59.38	NA
CtacaccactgttccaTA	Training	Tau	18	3	5	7	5	1	10	7	60.41	62.03	NA
CTTTtctcaatgtaACC	Training	Tau	17	7	4	5	7	1	11	5	61.6	65.91	NA
ACCAtcatactccAAG	Training	Tau	16	7	6	6	3	1	15	0	62.34	76	NA
ACcccacatttgcaaACC	Training	Tau	18	5	6	8	3	1	11	6	60.26	46.2	NA
CCtcttccactacaAG	Training	Tau	16	4	4	7	4	1	15	0	58.76	57.75	NA
TCacaacccaagattcCC	Training	Tau	18	4	6	8	3	1	11	6	60.26	69.46	NA
ATTAattatctgcaCCT	Training	Tau	17	7	5	4	7	1	11	5	63.58	24.66	NA
TTTAccaatttgcCTAA	Training	Tau	17	8	5	4	7	1	11	5	63.58	43.15	NA
TTCTtcctttgtaatTC	Training	Tau	17	6	2	4	10	1	10	6	60.15	43.52	NA
ATATcatatcctaAGC	Training	Tau	16	7	6	4	5	1	14	1	64.47	50.86	NA
CCACtttactttgcaAC	Training	Tau	17	6	4	6	6	1	12	4	59.85	55.75	NA
TTTTtcttgttctaacCC	Training	Tau	18	6	2	5	10	1	8	9	59.11	56.08	NA
CTAatcctgtgcTTC	Training	Tau	15	6	2	5	6	2	8	4	61.1	73.14	NA
CCTCtcctttaagaAAA	Training	Tau	17	7	6	5	5	1	12	4	63.43	74.86	NA
AACTtctaatttAGTC	Training	Tau	16	8	5	3	7	1	13	2	64.62	81.92	NA
CATTttactaaaACGC	Training	Tau	16	8	6	4	5	1	14	1	64.47	91.62	NA
CACCttttcatgtTAAA	Training	Tau	17	8	5	4	7	1	11	5	63.58	97.46	NA
CTcaccccaaacaAGAA	Training	Tau	17	6	8	7	1	1	14	2	63.13	45.12	NA
TTCcactacaagctccAC	Training	Tau	18	5	5	8	4	1	11	6	58.66	51.98	NA
CTCaaaaatcaacGCCT	Training	Tau	17	7	7	6	3	1	13	3	63.28	57.02	NA
CAtctctctagacatCTC	Training	Tau	18	5	4	7	6	1	10	7	58.81	64.6	NA
ATTCctttcaatgacCA	Training	Tau	17	6	5	5	6	1	12	4	61.83	49.7	NA
TCAAtttccctgttaAT	Training	Tau	17	6	4	4	8	1	11	5	61.98	53.38	NA
TTTCtctaattgtCCAA	Training	Tau	17	8	4	4	8	1	11	5	61.98	56.65	NA
TTACccttaaatATGC	Training	Tau	16	8	5	4	6	1	14	1	62.87	73.26	NA
CTCctatattctCAGT	Training	Tau	16	7	3	5	7	1	14	1	59.3	73.69	NA
CATtctatacttCAGA	Training	Tau	16	7	5	4	6	1	14	1	62.87	78.99	NA
CTTTtcttaaagtTCAC	Training	Tau	17	8	4	4	8	1	11	5	61.98	82.23	NA
CATCcattttctgacTC	Training	Tau	17	6	3	6	7	1	12	4	58.26	51.98	NA
CCtccttaaccatTAG	Training	Tau	16	5	4	6	5	1	15	0	59.15	54.47	NA
ACCAcctcattaagaTC	Training	Tau	17	6	6	6	4	1	13	3	61.68	58.33	NA
ACctcttagtcatcttcCC	Training	Tau	19	4	3	8	7	1	8	10	56.18	67.9	NA
TTACaccatccaagtCA	Training	Tau	17	6	6	6	4	1	13	3	61.68	75.45	NA
ACCttaccactttCAG	Training	Tau	16	6	4	6	5	1	15	0	59.15	103.7	NA
CCAgcgtgatcTTC	Training	Tau	14	6	2	5	4	3	3	6	63.13	120.41	NA
TCTacatttttgtcTCA	Training	Tau	17	6	3	4	9	1	11	5	60.39	47.09	NA
TTAtttacactgtCCTT	Training	Tau	17	7	3	4	9	1	11	5	60.39	54.08	NA
TTAttaattatctGCA	Training	Tau	16	6	5	2	8	1	13	2	65.01	58.73	NA
CTActatttactATGC	Training	Tau	16	7	4	4	7	1	14	1	61.28	66.84	NA
ATTaattacaccCCTG	Training	Tau	16	7	5	5	5	1	15	0	61.13	5.47	NA
CCAtcctatcttcTAG	Training	Tau	16	6	3	6	6	1	15	0	57.56	44.33	NA
CCCatttacaattCAG	Training	Tau	16	6	5	5	5	1	15	0	61.13	52.58	NA
TTCcatcctaagtcaaCC	Training	Tau	18	5	5	7	5	1	11	6	59.05	70.61	NA
TTTCaactcttagCATC	Training	Tau	17	8	4	5	7	1	12	4	60.24	70.83	NA
TCATcttttctagaACC	Training	Tau	17	7	4	5	7	1	12	4	60.24	70.93	NA
CACTctaacatcTTAG	Training	Tau	16	8	5	5	5	1	15	0	61.13	77.64	NA
TTAatttcaccctCAG	Training	Tau	16	6	4	5	6	1	15	0	59.54	41.74	NA
CAatcctaaacaaTGCC	Training	Tau	17	6	7	6	3	1	14	2	61.92	41.84	NA
TATtaattatctgCACC	Training	Tau	17	7	5	4	7	1	12	4	62.22	50.86	NA
AACTtttactctgACTA	Training	Tau	17	8	5	4	7	1	12	4	62.22	51.93	NA
TCTtcctttgtaattcCT	Training	Tau	18	5	2	5	10	1	9	8	57.76	57.86	NA
CCTaatcctgtgCTT	Training	Tau	15	6	2	5	6	2	9	3	59.74	58.24	NA
CTTtttcttgttctAACC	Training	Tau	18	7	2	5	10	1	9	8	57.76	62.31	NA
CCaccatacttgacttCT	Training	Tau	18	4	4	7	6	1	11	6	57.46	76.8	NA
ACTTctaatttagTCAC	Training	Tau	17	8	5	4	7	1	12	4	62.22	77.21	NA
TCCattttcactgttCA	Training	Tau	17	5	3	5	8	1	12	4	58.65	87.67	NA
TCTCaaaaatcaacGCC	Training	Tau	17	7	7	6	3	1	14	2	61.92	94.52	NA
CACccttacacatagCT	Training	Tau	17	5	5	7	4	1	14	2	58.35	55.56	NA
TAGccctaaagtcCCA	Training	Tau	16	6	5	6	3	2	2	5	62.12	68.15	NA
TAGccctaaagtcCCA	Training	Tau	16	6	5	6	3	2	2	5	62.12	78.8	NA
TAGccctaaagtcCCA	Training	Tau	16	6	5	6	3	2	2	5	62.12	80.93	NA
TAGccctaaagtcCCA	Training	Tau	16	6	5	6	3	2	2	5	62.12	83.06	NA
TAGccctaaagtcCCA	Training	Tau	16	6	5	6	3	2	2	5	62.12	83.06	NA
TAGccctaaagtcCCA	Training	Tau	16	6	5	6	3	2	2	5	62.12	83.06	NA
TAGccctaaagtcCCA	Training	Tau	16	6	5	6	3	2	2	5	62.12	86.28	NA
TAGccctaaagtcCCA	Training	Tau	16	6	5	6	3	2	2	5	62.12	87.31	NA
CccctccattaagaacCT	Training	Tau	18	3	5	8	4	1	12	5	57.31	88.63	NA
TAGccctaaagtcCCA	Training	Tau	16	6	5	6	3	2	2	5	62.12	97.29	NA
TAGccctaaagtcCCA	Training	Tau	16	6	5	6	3	2	2	5	62.12	100.09	NA
TAGccctaaagtcCCA	Training	Tau	16	6	5	6	3	2	2	5	62.12	104.63	NA
TAGccctaaagtcCCA	Training	Tau	16	6	5	6	3	2	2	5	62.12	115.65	NA
TAGccctaaagtcCCA	Training	Tau	16	6	5	6	3	2	2	5	62.12	128.5	NA
CCAttatctcactgcTT	Training	Tau	17	5	3	6	7	1	13	3	56.9	29.3	NA
CTTAttaattatCTGC	Training	Tau	16	8	4	3	8	1	14	1	61.67	33.9	NA
TTttaccaatttgCCTA	Training	Tau	17	6	4	4	8	1	12	4	60.63	46.23	NA
ATTTctctaattgtCCA	Training	Tau	17	7	4	4	8	1	12	4	60.63	46.8	NA
TATccagccatatttcaACT	Training	Tau	20	6	6	6	7	1	6	13	61.08	47.62	NA
CTTCtattacttgCAAT	Training	Tau	17	8	4	4	8	1	12	4	60.63	68.97	NA
ACATtctatactTCAG	Training	Tau	16	8	5	4	6	1	15	0	61.52	71.41	NA
ATtatttacactgTCCT	Training	Tau	17	6	4	4	8	1	12	4	60.63	78.11	NA
TCCtctcctttaagaAA	Training	Tau	17	5	5	5	6	1	13	3	60.48	79.1	NA
CCCagcgtgatCTT	Training	Tau	14	6	2	5	4	3	4	5	61.77	45.98	NA
ATttattccattgCTCT	Training	Tau	17	6	3	4	9	1	12	4	59.03	42.42	NA
TTttatttcctccgcCA	Training	Tau	17	4	2	6	8	1	13	3	55.31	18.49	NA
TTTgtcatcgcttCCA	Training	Tau	16	6	2	5	7	2	3	6	59.09	20.69	NA
CTCctaattttgcactCA	Training	Tau	18	5	4	6	7	1	11	6	57.84	50.51	NA
TCcctaatccccaaaGA	Training	Tau	17	4	6	7	3	1	15	1	58.58	53.9	NA
TTCtcaccaaacccaGA	Training	Tau	17	5	6	7	3	1	15	1	58.58	57.84	NA
CCAtcatactccaagTT	Training	Tau	17	5	5	6	5	1	14	2	58.73	60.8	NA
TCCcaactctttgaacAC	Training	Tau	18	5	5	7	5	1	12	5	57.69	83.53	NA
CCattttcactgttcaCA	Training	Tau	18	4	4	6	7	1	11	6	57.84	86.3	NA
CATcgcttccagtCCC	Training	Tau	16	6	2	8	4	2	4	4	55.21	39.13	NA
CATCttcctttagtTTT	Training	Tau	17	7	2	4	10	1	12	4	57.44	50.85	NA
TCCttcttcattcTTG	Training	Tau	16	6	1	5	9	1	15	0	54.76	23.81	NA
TTCttcctttgtaattCC	Training	Tau	18	5	2	5	10	1	10	7	56.4	39.56	NA
CTTacaaccaacaCTGA	Training	Tau	17	7	7	6	3	1	15	1	60.56	49.7	NA
AATTatttacactGTCC	Training	Tau	17	8	5	4	7	1	13	3	60.86	55.58	NA
TTtatccctccatgATT	Training	Tau	17	5	3	5	8	1	13	3	57.29	58.79	NA
AAACttttactctGACT	Training	Tau	17	8	5	4	7	1	13	3	60.86	59.35	NA
CTCTcaaaaatcaACGC	Training	Tau	17	8	7	6	3	1	15	1	60.56	66.27	NA
CCcacattatatcaGTA	Training	Tau	17	5	6	5	5	1	14	2	60.71	80.66	NA
CCTttgaaagtcCTTT	Training	Tau	16	7	3	4	7	2	5	6	61.07	90.48	NA
CCtttgaaagtcctTT	Training	Tau	16	4	3	4	7	2	5	6	61.07	96.43	NA
CCTTtgaaagtccTTT	Training	Tau	16	7	3	4	7	2	5	6	61.07	96.43	NA
CCtttgaaagtccTTT	Training	Tau	16	5	3	4	7	2	5	6	61.07	100	NA
CCAcctcctggttTAT	Training	Tau	16	6	2	6	6	2	9	5	57.34	104.08	NA
CCTTtgaaagtcCTTT	Training	Tau	16	8	3	4	7	2	5	6	61.07	105.95	NA
CCTttgaaagtcctTT	Training	Tau	16	5	3	4	7	2	5	6	61.07	121.43	NA
TCCtaatcctgtGCT	Training	Tau	15	6	2	5	6	2	10	2	58.38	139.94	NA
GGCctgatcacaaACC	Training	Tau	16	6	5	6	2	3	0	10	63.5	132.14	NA
CCTTttaattcaTTAG	Training	Tau	16	8	4	3	8	1	15	0	60.31	59.03	NA
CAtctactttctgtcaCC	Training	Tau	18	4	3	7	7	1	12	5	54.51	63.41	NA
CAAActtttactcTGAC	Training	Tau	17	8	5	5	6	1	14	2	59.12	63.8	NA
AATTtctctaattGTCC	Training	Tau	17	8	4	4	8	1	13	3	59.27	68.97	NA
TCccttaacaataTGCT	Training	Tau	17	6	5	5	6	1	14	2	59.12	75.11	NA
ACCatcatactccaaGT	Training	Tau	17	5	6	6	4	1	15	1	58.97	77.69	NA
CTAatcctgtgctTCA	Training	Tau	16	6	3	5	6	2	8	5	59.32	100.23	NA
TCCcagcgtgaTCT	Training	Tau	14	6	2	5	4	3	5	4	60.41	3.83	NA
TCttccactacaagctCC	Training	Tau	18	4	4	8	5	1	13	4	54.36	55.83	NA
TTCcagtcccgtcTTT	Training	Tau	16	6	1	6	7	2	5	5	55.75	73.14	NA
CCAgggacccaatCTT	Training	Tau	16	6	4	6	3	3	3	10	61.91	76.02	NA
TCAtcttttctagaacCC	Training	Tau	18	5	4	6	7	1	12	5	56.49	48.4	NA
CCCgagccaaaGCC	Training	Tau	14	6	4	7	0	3	3	2	60.11	52.17	NA
TTtcaactcttagcATCC	Training	Tau	18	6	4	6	7	1	12	5	56.49	52.47	NA
TTtttaccaatttGCCT	Training	Tau	17	6	3	4	9	1	13	3	57.68	55.48	NA
GTTtgtagactATT	Training	Tau	14	6	3	1	7	3	0	6	66.27	124.6	NA
CTTccagtcccgtCTT	Training	Tau	16	6	1	7	6	2	6	4	54.01	0	NA
CctcccacctatcagtCA	Training	Tau	18	3	4	9	4	1	14	3	52.61	46.23	NA
ACccttacacatagcTTC	Training	Tau	18	5	5	7	5	1	13	4	56.34	53.87	NA
CACCcaaactccaagtTC	Training	Tau	18	6	6	8	3	1	14	3	56.19	53.9	NA
CAtaatcctaccacCAG	Training	Tau	17	5	6	7	3	1	16	0	57.23	61.33	NA
TATTtcaactcttaGCA	Training	Tau	17	7	5	4	7	1	14	2	59.51	59.03	NA
TTCcacattttacAGTA	Training	Tau	17	7	5	4	7	1	14	2	59.51	76.56	NA
CTACtatttactatGCA	Training	Tau	17	7	5	4	7	1	14	2	59.51	78.41	NA
ACTttatccctccaTGA	Training	Tau	17	6	4	6	6	1	15	1	55.78	39.65	NA
TCCacccttacacatAG	Training	Tau	17	5	5	7	4	1	16	0	55.63	40.4	NA
CATCcattttctgactCT	Training	Tau	18	6	3	6	8	1	12	5	54.89	42.35	NA
TCaccactttaatcTGC	Training	Tau	17	5	4	6	6	1	15	1	55.78	45.67	NA
AAatccctctactcCAG	Training	Tau	17	5	5	7	4	1	16	0	55.63	51.41	NA
GAGaccacattatcatcCAT	Training	Tau	20	6	7	6	5	2	0	17	62.7	52.38	NA
CCAAacttttactcTGA	Training	Tau	17	7	5	5	6	1	15	1	57.76	44.51	NA
ATttttaccaattTGCC	Training	Tau	17	6	4	4	8	1	14	2	57.91	57.02	NA
CCCggaactctcaactcCTC	Training	Tau	20	6	4	10	4	2	3	15	53.66	18.13	NA
TCAtcgcttccagTCC	Training	Tau	16	6	2	7	5	2	5	3	54.24	19.17	NA
CTCttccactacaagcTC	Training	Tau	18	5	4	8	5	1	14	3	53	28.88	NA
CATaaatgactatacttATT	Training	Tau	20	6	8	3	8	1	7	12	64.07	94.69	NA
GGAactattgaTAA	Training	Tau	14	6	6	1	4	3	0	4	68.34	0	NA
TAactctccttatCTGA	Training	Tau	17	6	4	5	7	1	15	1	56.17	29.67	NA
CTAccccatttttgacAT	Training	Tau	18	5	4	6	7	1	13	4	55.13	48.72	NA
CTCTtatctttgtttcTA	Training	Tau	18	6	2	4	11	1	11	6	55.43	51.07	NA
AGAgaccacattatcatCCA	Training	Tau	20	6	8	6	4	2	1	16	62.94	26.19	NA
CCacccaaactccaagTT	Training	Tau	18	4	6	8	3	1	15	2	54.83	51.98	NA
AGGcacaagtccTTA	Training	Tau	15	6	5	4	3	3	1	6	63.57	106.67	NA
ATtatcatccattCTGA	Training	Tau	17	6	5	4	7	1	15	1	58.15	45.6	NA
TCTtctaatatcctTGC	Training	Tau	17	6	3	5	8	1	15	1	54.58	55.73	NA
CAccactttaatctgcCT	Training	Tau	18	4	4	7	6	1	14	3	53.39	41.11	NA
TCatttttctcaagctCC	Training	Tau	18	4	3	6	8	1	13	4	53.54	55.83	NA
CTCTttcttaattcAGA	Training	Tau	17	7	4	4	8	1	15	1	56.56	60.09	NA
CCcacccaaactccaAGT	Training	Tau	18	5	6	9	2	1	16	1	53.09	69.3	NA
CAGcgtgatcttcCAT	Training	Tau	16	6	3	5	5	3	2	9	59.35	13.42	NA
CCtcttccactacaagCT	Training	Tau	18	4	4	8	5	1	15	2	51.64	49.09	NA
TAAagtcccagGTC	Training	Tau	14	6	4	4	3	3	4	2	61.28	72.38	NA
CATtccctccagaaccaTCA	Training	Tau	20	6	6	9	4	1	11	8	53.14	34.25	NA
CcccacccaaactccaAG	Training	Tau	18	3	6	10	1	1	17	0	51.34	46.2	NA
TCAtaaatgactatactTAT	Training	Tau	20	6	8	3	8	1	8	11	62.72	80.59	NA
TCCtaatcctgtgCTT	Training	Tau	16	6	2	5	7	2	10	3	55.02	22.99	NA
TCCaaacttttacTCTG	Training	Tau	17	7	4	5	7	1	16	0	54.81	31.16	NA
CATtatcatccatTCTG	Training	Tau	17	7	4	5	7	1	16	0	54.81	47.29	NA
TTCttccatcctaagtCA	Training	Tau	18	5	4	6	7	1	14	3	53.77	51.72	NA
AAccccttcaacatCAGC	Training	Tau	18	6	6	8	3	1	16	1	53.47	64.92	NA
AATTaaatttctcCCTG	Training	Tau	17	8	5	4	7	1	16	0	56.79	34.13	NA
CTCatttttctcaagCTC	Training	Tau	18	6	3	6	8	1	14	3	52.18	44.76	NA
TTCCatcttactaATAG	Training	Tau	17	8	5	4	7	1	16	0	56.79	49.22	NA
CCAttccctccagaaccATC	Training	Tau	20	6	5	10	4	1	12	7	49.8	36.26	NA
CTTctcagccactGTT	Training	Tau	16	6	2	6	6	2	7	2	53.27	67.86	NA
TCaccactttaatctgCC	Training	Tau	18	4	4	7	6	1	15	2	52.03	69.02	NA
GTTtgtagactaTTT	Training	Tau	15	6	3	1	8	3	0	7	62.9	0	NA
CATgatcttagGCT	Training	Tau	14	6	3	3	5	3	3	2	60.07	25.29	NA
GAtacccttcctcaGA	Training	Tau	16	4	4	6	4	2	0	1	55.1	30.95	NA
CCCagcgtgatctTCC	Training	Tau	16	6	2	7	4	3	4	7	54.26	4.6	NA
CGCttccagtcCCG	Training	Tau	14	6	1	7	3	3	1	0	52.62	107.35	NA
ACTttatccctccaTGAT	Training	Tau	18	7	4	6	7	1	15	2	52.42	47.4	NA
AAGtgattaaccaattaACC	Training	Tau	20	6	9	4	5	2	2	15	63.95	56.98	NA
GTAgactatttGCA	Training	Tau	14	6	4	2	5	3	0	2	62.05	104.76	NA
AAAcaggatacAGT	Training	Tau	14	6	7	2	2	3	5	1	65.47	109.27	NA
AGTcccgtcttTGC	Training	Tau	14	6	1	5	5	3	1	1	54.75	2.61	NA
GTTagccctaaAGT	Training	Tau	14	6	4	3	4	3	0	1	60.31	60.95	NA
GCCtaatgagccaCAC	Training	Tau	16	6	5	6	2	3	0	6	58.08	70.59	NA
GTGtttgatattaTCC	Training	Tau	16	6	3	2	8	3	0	9	60.51	46.67	NA
TTAcaccacactgTCG	Training	Tau	16	6	4	6	4	2	12	0	53.75	32.14	NA
ACCcaatcttcgaCTG	Training	Tau	16	6	4	6	4	2	11	0	53.75	43.44	NA
TCAgtcctaatccTGT	Training	Tau	16	6	3	5	6	2	3	1	53.9	53.33	NA
TTCAtctacttttcagCT	Training	Tau	18	6	3	5	9	1	15	2	51.21	47.22	NA
ATTcataaatgactataCTT	Training	Tau	20	6	8	3	8	1	10	9	60	68.5	NA
TGatacccttcctcAG	Training	Tau	16	4	3	6	5	2	1	0	52.15	4.76	NA
CTAccatgtcgATG	Training	Tau	14	6	3	4	4	3	7	0	56.97	6.9	NA
TTCcatcacttcgaactCCT	Training	Tau	20	6	4	8	7	1	12	7	48.98	13.55	NA
CCTtaccactttcAGG	Training	Tau	16	6	3	6	5	2	14	0	52.15	111.11	NA
TCCattccctccagaacCAT	Training	Tau	20	6	5	9	5	1	13	6	48.83	61.9	NA
CCTttttatttcctccGC	Training	Tau	18	5	1	7	9	1	16	1	45.89	40.07	NA
CAcctcctatattcTCAG	Training	Tau	18	6	4	7	6	1	17	0	49.32	75.41	NA
TAAagtcccaggTCT	Training	Tau	15	6	4	4	4	3	4	3	57.91	124.49	NA
TGTagactattTGC	Training	Tau	14	6	3	2	6	3	1	1	59.1	30.95	NA
ACTttatttccaaattcactTtTaC	Training	Tau	25	6	7	6	12	0	20	20	53.96	17.7	NA
AcTTTatttccaaattcactTTtaC	Training	Tau	25	7	7	6	12	0	20	20	53.96	17.7	NA
CTTccatcacttcgaacTCC	Training	Tau	20	6	4	9	6	1	13	6	47.24	27.11	NA
ACTTtatttccaaattcactTTtAC	Training	Tau	25	8	7	6	12	0	20	20	53.96	29.49	NA
ACtTtatttccaaattcacttTTaC	Training	Tau	25	6	7	6	12	0	20	20	53.96	29.49	NA
ACttTatttccaaattcactTTtaC	Training	Tau	25	6	7	6	12	0	20	20	53.96	17.7	NA
ACTttatttccaaattcacttTTAC	Training	Tau	25	7	7	6	12	0	20	20	53.96	35.39	NA
ACtTtatttccaaattcactTtTAC	Training	Tau	25	7	7	6	12	0	20	20	53.96	35.39	NA
AcTTtatttccaaattcactttTAC	Training	Tau	25	6	7	6	12	0	20	20	53.96	23.6	NA
AcTTtatttccaaattcactTTTaC	Training	Tau	25	7	7	6	12	0	20	20	53.96	76.69	NA
ActttatttccaaattcactTTTAC	Training	Tau	25	6	7	6	12	0	20	20	53.96	86.52	NA
TAAgtgattaaccaattAAC	Training	Tau	20	6	9	3	6	2	3	14	62.98	27.2	NA
AATtcataaatgactatACT	Training	Tau	20	6	9	3	7	1	11	8	60.24	40.29	NA
AACtggttagcccTAA	Training	Tau	16	6	5	4	4	3	4	6	58.85	31.3	NA
AGccactgttgccaCA	Training	Tau	16	4	4	6	3	3	1	5	55.13	39.29	NA
CCccatttatccttcaTG	Training	Tau	18	4	3	7	7	1	17	0	47.72	49.4	NA
CTAaagtcccagGTC	Training	Tau	15	6	4	5	3	3	5	2	56.17	40.48	NA
TTAcaagcatttcAAG	Training	Tau	16	6	6	3	5	2	6	0	58.09	36.78	NA
TTTCatctacttttcaGC	Training	Tau	18	6	3	5	9	1	16	1	49.85	39.35	NA
TGCctaatgagccACA	Training	Tau	16	6	5	5	3	3	1	5	57.11	44.44	NA
CTTtctactcaattcCAG	Training	Tau	18	6	4	6	7	1	17	0	49.7	45.45	NA
GGCgacttgtaCAC	Training	Tau	14	6	3	4	3	4	0	5	58.35	116.93	NA
AATagcaaacagGAT	Training	Tau	15	6	8	2	2	3	4	2	63.7	3.83	NA
CAgccactgttgccAC	Training	Tau	16	4	3	7	3	3	2	4	51.79	51.19	NA
TAAttcataaatgactaTAC	Training	Tau	20	6	9	3	7	1	12	7	58.88	72.53	NA
ACGttgctaagatCCA	Training	Tau	16	6	5	4	4	3	2	5	57.49	18.07	NA
GTAtccagccatatttcAAC	Training	Tau	20	6	6	6	6	2	0	12	54.32	36.71	NA
TACcatgtcgatGCT	Training	Tau	15	6	3	4	5	3	6	2	54.96	81.63	NA
CTTtcatctacttttCAG	Training	Tau	18	6	3	5	9	1	17	0	48.5	70.83	NA
GCCctaaagtccCAG	Training	Tau	15	6	4	6	2	3	0	0	53.06	34.29	NA
TCTtccatcacttcgaaCTC	Training	Tau	20	6	4	8	7	1	14	5	46.27	45.18	NA
CCCtaaagtcccAGG	Training	Tau	15	6	4	6	2	3	7	0	53.06	72.38	NA
TTAagtgattaaccaatTAA	Training	Tau	20	6	9	2	7	2	4	13	62.01	40.15	NA
ATAgcaaacaggaTAC	Training	Tau	16	6	8	3	2	3	3	4	61.3	27.59	NA
GTCctaatcctgTGC	Training	Tau	15	6	2	5	5	3	0	1	51.62	36.52	NA
GCCacctcctggtTTA	Training	Tau	16	6	2	6	5	3	0	4	50.58	86.09	NA
AGCaatagcaaaCAG	Training	Tau	15	6	8	3	1	3	1	0	60.6	52.82	NA
ATCttcgactggaCTC	Training	Tau	16	6	3	5	5	3	6	4	52.56	59.73	NA
TTCctcagaaggcATT	Training	Tau	16	6	4	4	5	3	7	4	54.54	36.9	NA
CCGtggtctgtCTT	Training	Tau	14	6	0	4	6	4	2	4	52.21	20.87	NA
TTAattcataaatgactATA	Training	Tau	20	6	9	2	8	1	13	6	57.91	58.42	NA
GCTtccagtcccgTCT	Training	Tau	16	6	1	7	5	3	0	3	47.24	104.08	NA
CACcttgctcaggTCA	Training	Tau	16	6	3	6	4	3	6	3	50.82	134.19	NA
ATTaaccaattaaccgaACT	Training	Tau	20	6	9	5	5	1	15	4	54.04	45.18	NA
CGActtgtacacgATC	Training	Tau	16	6	4	5	4	3	1	3	52.8	48.87	NA
CTAaagtcccaggTCT	Training	Tau	16	6	4	5	4	3	5	3	52.8	59.18	NA
CCCgtggtctgTCT	Training	Tau	14	6	0	5	5	4	3	3	50.47	89.8	NA
GTTagccctaaagTCC	Training	Tau	16	6	4	5	4	3	0	3	52.8	110.2	NA
CGCttccagtcccGTC	Training	Tau	16	6	1	8	4	3	1	2	45.5	15.65	NA
GTCaatttaaatGGA	Training	Tau	15	6	6	1	5	3	0	1	59.54	66.67	NA
GTCccgtctttgcTTT	Training	Tau	16	6	0	5	8	3	0	4	47.78	31.3	NA
AATcctgtgcttCAG	Training	Tau	15	6	3	4	5	3	6	0	52.24	57.47	NA
AATagcaaacaggATA	Training	Tau	16	6	9	2	2	3	4	3	61.93	82.43	NA
CCTaaagtcccagGTC	Training	Tau	16	6	4	6	3	3	6	2	51.05	62.86	NA
CGAgccaaagcCGA	Training	Tau	14	6	5	5	0	4	1	1	55.72	116.33	NA
CCCgcctttagtgATT	Training	Tau	16	6	2	5	6	3	3	3	49.61	30.95	NA
AGGtcaactggTTT	Training	Tau	14	6	3	2	5	4	1	3	56.41	116.93	NA
GTCatcgcttccaGTC	Training	Tau	16	6	2	6	5	3	0	2	47.87	85.71	NA
GAGagaccacattatcaTCC	Training	Tau	20	6	7	6	4	3	0	15	54.58	96.7	NA
ATGtcgatgctGCC	Training	Tau	14	6	2	4	4	4	2	2	52.68	136.73	NA
TATttataggtgCATA	Training	Tau	16	7	5	1	7	3	8	4	57.3	0	NA
CAGtcccgtctttGCT	Training	Tau	16	6	1	6	6	3	2	2	46.27	0	NA
CAAgaggcacaAGT	Training	Tau	14	6	6	3	1	4	3	1	58.09	36.19	NA
AGTcaagcatcacGTT	Training	Tau	16	6	5	4	4	3	1	2	53.42	42.22	NA
CCCtaaagtcccaGGT	Training	Tau	16	6	4	6	3	3	7	1	49.7	76.19	NA
CTAccatgtcgatGCT	Training	Tau	16	6	3	5	5	3	7	2	49.85	99.68	NA
GTCccgagccaAAG	Training	Tau	14	6	4	5	1	4	0	0	52.77	0	NA
TTGaagtcccgAGC	Training	Tau	14	6	3	4	3	4	2	1	52.92	0	NA
ACCtggccacctcCTG	Training	Tau	16	6	2	8	3	3	4	0	44.38	28.57	NA
TATtaattcataaatgaCTA	Training	Tau	20	6	9	2	8	1	15	4	55.2	40.29	NA
AGAggcacaagtCCT	Training	Tau	15	6	5	4	2	4	1	4	55.45	74.29	NA
TCGcttccagtccCGT	Training	Tau	16	6	1	7	5	3	2	1	44.53	110.2	NA
TGTacacgatctcCGC	Training	Tau	16	6	3	6	4	3	1	1	48.1	144.83	NA
ATTaaccgaactgCGA	Training	Tau	16	6	6	4	3	3	7	1	53.66	10.86	NA
CATgtcgatgcTGC	Training	Tau	14	6	2	4	4	4	3	1	51.33	30.48	NA
AGCcctaaagtccCAG	Training	Tau	16	6	5	6	2	3	1	0	49.93	38.1	NA
GGTttgtagactATT	Training	Tau	15	6	3	1	7	4	0	6	56.14	0	NA
AGTcctaatcctgTGC	Training	Tau	16	6	3	5	5	3	1	1	48.49	25.29	NA
TCTaccatgtcgaTGC	Training	Tau	16	6	3	5	5	3	8	1	48.49	51.76	NA
AGAgagaccacattatcATC	Training	Tau	20	6	8	5	4	3	1	14	55.2	68.5	NA
AGTcactctggTGA	Training	Tau	14	6	3	3	4	4	1	1	53.31	97.14	NA
CCCaatcttcgacTGG	Training	Tau	16	6	3	6	4	3	10	0	46.75	21.72	NA
TTTggcgttctCGC	Training	Tau	14	6	0	4	6	4	3	1	48.14	28.7	NA
GCGacttgtacACG	Training	Tau	14	6	3	4	3	4	0	0	51.56	63.66	NA
TGTcatcgcttccAGT	Training	Tau	16	6	2	5	6	3	1	1	46.9	88.04	NA
ACCtcctggtttaTGA	Training	Tau	16	6	3	4	6	3	7	1	48.88	32.18	NA
AATtaaccgaactGCG	Training	Tau	16	6	6	4	3	3	8	0	52.3	186.21	NA
TTAttaattcataaatgACT	Training	Tau	20	6	8	2	9	1	16	3	52.25	42.31	NA
ATCttaggctggCCC	Training	Tau	15	6	2	5	4	4	6	3	48.93	50.57	NA
CAGcttcgtcttcCAG	Training	Tau	16	6	2	6	5	3	2	0	45.15	75.86	NA
GTCaactggttTGT	Training	Tau	14	6	2	2	6	4	0	1	52.1	89.39	NA
TCCagtcccgtctTTG	Training	Tau	16	6	1	6	6	3	4	0	43.56	11.49	NA
TTGtacacgatctCCG	Training	Tau	16	6	3	5	5	3	2	0	47.13	55.17	NA
GAGgcacaagtccTTA	Training	Tau	16	6	5	4	3	4	0	6	53.44	76.19	NA
TCCtgtgcttcAGG	Training	Tau	14	6	1	4	5	4	4	0	48.38	108.16	NA
CAAgaggcacaaGTC	Training	Tau	15	6	6	4	1	4	3	2	54.33	112.38	NA
TTGaagtcccgaGCC	Training	Tau	15	6	3	5	3	4	2	2	49.17	0	NA
CACctcctggtttATG	Training	Tau	16	6	2	5	6	3	8	0	45.54	65.31	NA
AAAccatgatcttAGG	Training	Tau	16	6	6	3	4	3	7	0	52.69	81.26	NA
TAGtcactctgGTG	Training	Tau	14	6	2	3	5	4	2	0	50.36	81.9	NA
GTCccgagccaaAGC	Training	Tau	15	6	4	6	1	4	0	1	49.02	31.3	NA
CCAGCgtgatcttccaTCAC	Training	Tau	20	9	4	8	5	3	3	12	44.96	91.57	NA
CCaGCgtgatcttccATcAC	Training	Tau	20	8	4	8	5	3	3	12	44.96	121.39	NA
CcAGCgtgatcttccATcAC	Training	Tau	20	8	4	8	5	3	3	12	44.96	123.52	NA
TAAggcaaggcctATT	Training	Tau	16	6	5	3	4	4	3	6	53.83	27.22	NA
TAAtcctgtgcttCAG	Training	Tau	16	6	3	4	6	3	7	0	47.52	75.85	NA
TTTattaattcataaatGAC	Training	Tau	20	6	8	2	9	1	17	2	50.89	46.34	NA
CATgtcgatgctGCC	Training	Tau	15	6	2	5	4	4	3	2	47.57	89.52	NA
TTTgtagactattTGC	Training	Tau	16	6	3	2	8	3	3	1	49.65	0	NA
AGAggcacaagtcCTT	Training	Tau	16	6	5	4	3	4	1	5	52.09	78.1	NA
CTAaggcaaggccTAT	Training	Tau	16	6	5	4	3	4	4	5	52.09	82.96	NA
CCCAgcgtgatcttcCATCA	Training	Tau	20	9	4	8	5	3	4	11	43.6	104.35	NA
CCCAGcgtgatcttccATCA	Training	Tau	20	9	4	8	5	3	4	11	43.6	106.48	NA
AGCatcagaggttTCA	Training	Tau	16	6	5	3	4	4	1	5	52.48	0	NA
CCAtgtcgatgcTGC	Training	Tau	15	6	2	5	4	4	4	1	46.22	7.14	NA
AGTcccgagccaAAG	Training	Tau	15	6	5	5	1	4	1	0	49.64	36.57	NA
TATtgtccagggaCCC	Training	Tau	16	6	3	5	4	4	4	4	47.16	29.86	NA
ATTtattaattcataaaTGA	Training	Tau	20	6	9	1	9	1	18	1	51.52	46.34	NA
GACgttgctaagaTCC	Training	Tau	16	6	4	4	4	4	0	4	49.14	22.59	NA
GCAatagcaaacAGG	Training	Tau	15	6	7	3	1	4	0	0	53.6	40.82	NA
GGTgctctggtCAA	Training	Tau	14	6	2	3	4	5	0	4	50.38	101.6	NA
GTCccgagccaaaGCC	Training	Tau	16	6	4	7	1	4	0	2	45.26	31.3	NA
TTGaagtcccgagCCA	Training	Tau	16	6	4	5	3	4	2	3	47.39	2.38	NA
CACcatccaagtcaatgCCT	Training	Tau	20	6	6	8	4	2	10	3	41.34	24.18	NA
GAGtgctcttagcATC	Training	Tau	16	6	3	4	5	4	0	4	47.54	33.33	NA
CTGtgcttcaggcCTT	Training	Tau	16	6	1	5	6	4	2	4	43.97	51.02	NA
TCCCagcgtgatcttCCATC	Training	Tau	20	9	3	8	6	3	5	10	40.65	55.37	NA
TcCCAgcgtgatcttCCaTC	Training	Tau	20	8	3	8	6	3	5	10	40.65	74.54	NA
TCCCAgcgtgatcttcCATC	Training	Tau	20	9	3	8	6	3	5	10	40.65	85.19	NA
TCcCAgcgtgatcttCCaTC	Training	Tau	20	8	3	8	6	3	5	10	40.65	106.48	NA
GTTaagtgattaaccaaTTA	Training	Tau	20	6	8	2	7	3	0	12	53.65	84.26	NA
CTCtggtcaaggcTTT	Training	Tau	16	6	2	4	6	4	4	4	45.95	0	NA
CATtggaactgagCAC	Training	Tau	16	6	5	4	3	4	4	3	49.37	8.33	NA
CCCacccatcaatttggAAA	Training	Tau	20	6	7	7	4	2	15	3	43.32	11.66	NA
ATAcagttggccctaccATA	Training	Tau	20	6	6	6	5	3	5	10	46.2	30.95	NA
AATttattaattcataaATG	Training	Tau	20	6	9	1	9	1	19	0	50.16	38.28	NA
GGCcacctcctggTTT	Training	Tau	16	6	1	6	5	4	0	3	42.23	39.28	NA
CCCgagccaaagcCGA	Training	Tau	16	6	5	7	0	4	3	1	45.5	50.57	NA
CCAagaggcacaaGTC	Training	Tau	16	6	6	5	1	4	4	2	49.22	74.29	NA
TCGaaaccaaggtcccaCCA	Training	Tau	20	6	7	8	2	3	2	8	44.31	28.21	NA
GTTgcctaatgagCCA	Training	Tau	16	6	4	4	4	4	0	3	47.78	46.15	NA
AGGtatccagccatattTCA	Training	Tau	20	6	6	5	6	3	1	10	46.59	20.19	NA
TGAttgtgggcTTA	Training	Tau	14	6	2	1	6	5	1	4	51.15	28.7	NA
TCTttgcttttactgacCAT	Training	Tau	20	6	3	5	10	2	5	5	40.43	29.63	NA
GATtaaccaattaaccgAAC	Training	Tau	20	6	9	5	4	2	0	3	47.28	98.79	NA
GCGttctcgcgGAA	Training	Tau	14	6	2	4	3	5	0	2	47.28	3.83	NA
ATAgtcactctgGTG	Training	Tau	15	6	3	3	5	4	3	0	47.23	27.78	NA
CATgatcttaggCTG	Training	Tau	15	6	3	3	5	4	3	0	47.23	46.05	NA
CCAtgtcgatgctGCC	Training	Tau	16	6	2	6	4	4	4	2	42.46	55.1	NA
TCTcgcggaagGTC	Training	Tau	14	6	2	4	3	5	4	2	47.28	75.65	NA
TTTgaagtcccgaGCC	Training	Tau	16	6	3	5	4	4	3	2	44.44	22.45	NA
TCTtcaggtctggCAT	Training	Tau	16	6	2	4	6	4	6	3	44.59	39.13	NA
GCGagtctaccatGTC	Training	Tau	16	6	3	5	4	4	0	2	44.44	76.02	NA
TCCtgtgcttcagGCC	Training	Tau	16	6	1	6	5	4	4	2	40.87	75.51	NA
CCCaagaggcacaAGT	Training	Tau	16	6	6	5	1	4	5	1	47.87	89.52	NA
TATacagttggccctacCAT	Training	Tau	20	6	5	6	6	3	6	9	43.25	16.67	NA
CAGgtatccagccatatTTC	Training	Tau	20	6	5	6	6	3	2	9	43.25	27.53	NA
GCGacttgtacacGAT	Training	Tau	16	6	4	4	4	4	0	2	46.42	32.18	NA
CTGgccacctcctGGT	Training	Tau	16	6	1	7	4	4	2	1	39.13	16.09	NA
AACtggtttgtagACT	Training	Tau	16	6	4	2	6	4	4	3	48.55	0	NA
TCTgtcttggctTTG	Training	Tau	15	6	0	3	8	4	3	0	42.45	40.58	NA
TTAgcatcagaggTTT	Training	Tau	16	6	4	2	6	4	3	3	48.55	23.33	NA
TTCgaaaccaaggtcccACC	Training	Tau	20	6	6	8	3	3	3	7	41.36	27.53	NA
ACCcatcccacaaagaaCAG	Training	Tau	20	6	9	8	1	2	14	0	42.05	34.25	NA
CCTcgtcagctagCGT	Training	Tau	16	6	2	6	4	4	4	1	41.11	76.02	NA
TCTcagctcttccataaGCA	Training	Tau	20	6	5	7	6	2	5	2	38.77	82.6	NA
TGTtgcctaatgaGCC	Training	Tau	16	6	3	4	5	4	1	2	44.83	172.41	NA
GCAaacaggatacAGT	Training	Tau	16	6	7	3	2	4	0	1	50.24	0	NA
CTGctcagctaagacccTCA	Training	Tau	20	6	5	8	4	3	2	7	39.77	4.03	NA
AATAagaaaggaACGC	Training	Tau	16	8	9	2	1	4	5	1	53.81	5.95	NA
TACaccatccaagtcaaTGC	Training	Tau	20	6	7	7	4	2	12	1	40.6	6.04	NA
TCGatgctgccGGT	Training	Tau	14	6	1	4	4	5	2	1	44.33	13.04	NA
CAActggtttgtaGAC	Training	Tau	16	6	4	3	5	4	5	2	46.81	42.86	NA
AATaagaaaggaACGC	Training	Tau	16	7	9	2	1	4	5	1	53.81	85.71	NA
AAGtcccgagccaAAG	Training	Tau	16	6	6	5	1	4	2	0	46.51	91.84	NA
AATAagaaaggAACGC	Training	Tau	16	9	9	2	1	4	5	1	53.81	97.62	NA
AATAagaaaggaaCGC	Training	Tau	16	7	9	2	1	4	5	1	53.81	102.38	NA
AATaagaaaggaaCGC	Training	Tau	16	6	9	2	1	4	5	1	53.81	109.52	NA
AATAAgaaaggAACGC	Training	Tau	16	10	9	2	1	4	5	1	53.81	113.1	NA
AATAAgaaaggaACGC	Training	Tau	16	9	9	2	1	4	5	1	53.81	121.43	NA
TGAttaaccaattaaccGAA	Training	Tau	20	6	9	4	5	2	1	2	46.31	2.59	NA
GCCctaaagtcccAGG	Training	Tau	16	6	4	6	2	4	0	0	42.94	41.9	NA
GATcttaggctGGC	Training	Tau	14	6	2	3	4	5	0	1	46.31	4.6	NA
GTCaccttgctcaGGT	Training	Tau	16	6	2	5	5	4	0	1	41.49	7.67	NA
TTGcctaatgagccacaCTT	Training	Tau	20	6	5	6	6	3	2	8	41.9	36.54	NA
GAGtctaccatgtCGA	Training	Tau	16	6	4	4	4	4	0	1	45.07	65.16	NA
CAGgagttgtaAGC	Training	Tau	14	6	4	2	3	5	2	1	49.88	77.55	NA
TAAccaattaaccgaacTGC	Training	Tau	20	6	8	6	4	2	13	1	42.58	124.94	NA
ACCtcgtcagctaGCG	Training	Tau	16	6	3	6	3	4	5	0	41.34	65.16	NA
TTGgagcctacatAGA	Training	Tau	16	6	5	3	4	4	2	1	47.05	0	NA
AGCaatagcaaacAGG	Training	Tau	16	6	8	3	1	4	1	0	50.47	48.76	NA
CTTgtgatgcaGGA	Training	Tau	14	6	3	2	4	5	3	1	48.29	70.48	NA
TTGgctttggcGTT	Training	Tau	14	6	0	2	7	5	2	2	44.87	96.16	NA
AGGgacccaatctTCG	Training	Tau	16	6	4	5	3	4	1	0	43.32	73.3	NA
TGGttagccctaaAGT	Training	Tau	16	6	4	3	5	4	1	1	45.45	76.98	NA
CTAgcccacccatcaatTTG	Training	Tau	20	6	5	8	5	2	3	0	35.67	0	NA
ACTgctcagctaagaccCTC	Training	Tau	20	6	5	8	4	3	3	6	38.41	23.86	NA
TTAaccgaactgcGAG	Training	Tau	16	6	5	4	3	4	6	0	45.3	46.15	NA
TGTcgatgctgCCG	Training	Tau	14	6	1	4	4	5	1	0	42.97	52.17	NA
AGGtcaccttgctCAG	Training	Tau	16	6	3	5	4	4	1	0	41.73	52.82	NA
CGAgtctaccatgTCG	Training	Tau	16	6	3	5	4	4	1	0	41.73	103.17	NA
CGTtgctaagatcCAG	Training	Tau	16	6	4	4	4	4	1	0	43.71	9.04	NA
ACActgtcgtcgaATG	Training	Tau	16	6	4	4	4	4	5	0	43.71	9.52	NA
CCTtgaagtcaagcttcTCA	Training	Tau	20	6	5	6	6	3	4	7	40.54	66.43	NA
CTCttagcatcagAGG	Training	Tau	16	6	4	4	4	4	6	0	43.71	70.37	NA
CCAtgatcttaggCTG	Training	Tau	16	6	3	4	5	4	4	0	42.12	17.61	NA
TTAcaccatccaagtcaATG	Training	Tau	20	6	7	6	5	2	13	0	39.63	24.18	NA
CATagtcactctgGTG	Training	Tau	16	6	3	4	5	4	4	0	42.12	1.9	NA
TTGctcaggtcaaCTG	Training	Tau	16	6	3	4	5	4	2	0	42.12	42.86	NA
AATcctgtgcttcAGG	Training	Tau	16	6	3	4	5	4	6	0	42.12	73.04	NA
TCAactggtttgtAGA	Training	Tau	16	6	4	2	6	4	6	1	45.84	110.2	NA
ATGattgtgggcTTA	Training	Tau	15	6	3	1	6	5	2	4	48.02	7.83	NA
TTAaccaattaaccgaaCTG	Training	Tau	20	6	8	5	5	2	14	0	41.61	122.03	NA
CGTggtctgtcTTG	Training	Tau	14	6	0	3	6	5	1	0	41.77	0	NA
TTtataggtgcaTAGT	Training	Tau	16	6	4	1	7	4	6	1	46.23	0	NA
GATcttaggctgGCC	Training	Tau	15	6	2	4	4	5	0	2	42.56	8.13	NA
CATgattgtgggCTT	Training	Tau	15	6	2	2	6	5	3	3	44.69	0	NA
CTCctggtttatgATG	Training	Tau	16	6	2	3	7	4	5	0	40.91	31.3	NA
CTGgtttatgaTGG	Training	Tau	14	6	2	1	6	5	2	0	45.73	32.59	NA
ACAggagagccatttccCAA	Training	Tau	20	6	7	6	3	4	3	11	43.75	42.86	NA
TCCttgaagtcaagcttCTC	Training	Tau	20	6	4	6	7	3	5	6	37.59	49.83	NA
CCAatcttcgactggacTCT	Training	Tau	20	6	4	7	6	3	9	5	35.84	22.59	NA
TGTccagggacccaatcTTC	Training	Tau	20	6	4	7	5	4	1	11	38.58	39.86	NA
GCTaaggcaaggcCTA	Training	Tau	16	6	5	4	2	5	0	4	45.33	129.3	NA
AGTttgtgcaagGTC	Training	Tau	15	6	3	2	5	5	1	2	44.92	0	NA
CCCaatcttcgactggaCTC	Training	Tau	20	6	4	8	5	3	10	4	34.1	31.63	NA
TTAacccttgatcatatTTG	Training	Tau	20	6	5	4	9	2	9	0	37.22	14.29	NA
TTGtagactatttgcacACT	Training	Tau	20	6	5	4	8	3	2	6	39.96	40.74	NA
TGGctttggcgttCTC	Training	Tau	16	6	0	4	7	5	1	5	38.72	28.7	NA
AACaggagagccatttcCCA	Training	Tau	20	6	7	6	3	4	4	10	42.39	57.14	NA
CTTggctttggcGTT	Training	Tau	15	6	0	3	7	5	3	2	39.76	82.43	NA
CGCaggcgcgaGCA	Training	Tau	14	6	3	5	0	6	1	2	43.08	101.6	NA
AAAgatgaaatttgctcTTA	Training	Tau	20	6	8	2	7	3	3	6	45.51	145.28	NA
TGAtcttaggctGGC	Training	Tau	15	6	2	3	5	5	1	1	41.59	44.09	NA
CTCcctttaatgccaggCCC	Training	Tau	20	6	3	9	5	3	11	3	30.76	20.15	NA
TCAcaaaccctgcttggCCA	Training	Tau	20	6	5	8	4	3	11	3	34.34	27.6	NA
AGGcaaaggtttatcttCCA	Training	Tau	20	6	6	4	6	4	1	11	42.93	33.04	NA
TCTtgtgatgcaGGA	Training	Tau	15	6	3	2	5	5	4	1	43.57	91.84	NA
GAGaactggttagCCC	Training	Tau	16	6	4	4	3	5	0	3	42.38	2.3	NA
GATcttaggctggCCC	Training	Tau	16	6	2	5	4	5	0	3	38.8	90.74	NA
TTCtcgcggaaggTCA	Training	Tau	16	6	3	4	4	5	5	3	40.78	0	NA
TTGtccagggacccaatCTT	Training	Tau	20	6	4	6	6	4	2	10	37.61	3.32	NA
GGAcgttgctaagATC	Training	Tau	16	6	4	3	4	5	0	3	42.76	3.32	NA
TGAtggatgttgcCTA	Training	Tau	16	6	3	2	6	5	1	4	42.91	29.63	NA
TGGgtgatattgtCCA	Training	Tau	16	6	3	2	6	5	1	4	42.91	92.59	NA
CCTccctttaatgccagGCC	Training	Tau	20	6	3	9	5	3	12	2	29.41	34.25	NA
ATCacaaaccctgcttgGCC	Training	Tau	20	6	5	8	4	3	12	2	32.98	55.21	NA
GGTtaagtgattaaccaATT	Training	Tau	20	6	7	2	7	4	0	11	45.3	156.9	NA
AATacatcaatagaaggCAA	Training	Tau	20	6	11	3	3	3	12	3	45.83	16.12	NA
TTGgctttggcgtTCT	Training	Tau	16	6	0	3	8	5	2	4	37.75	74.49	NA
GCCcacccatcaatttgGAA	Training	Tau	20	6	6	7	4	3	0	2	34.96	1.3	NA
ATTgtccagggacccaaTCT	Training	Tau	20	6	5	6	5	4	3	9	37.85	50.85	NA
GTCtttgcttttactgaCCA	Training	Tau	20	6	3	5	9	3	0	4	33.67	44.44	NA
CTTggctttggcgTTC	Training	Tau	16	6	0	4	7	5	3	3	36	2.61	NA
CGTCCcagcgtgatctTCCA	Training	Tau	20	9	3	8	5	4	1	8	32.53	36.2	NA
CgTCCcagcgtgatcTTcCA	Training	Tau	20	8	3	8	5	4	1	8	32.53	38.33	NA
CGTCccagcgtgatcTTCCA	Training	Tau	20	9	3	8	5	4	1	8	32.53	42.59	NA
GGGaggcagacacCTC	Training	Tau	16	6	4	5	1	6	0	7	42.01	42.78	NA
CGtCCcagcgtgatcTTcCA	Training	Tau	20	8	3	8	5	4	1	8	32.53	59.63	NA
AGGttaagtgattaaccAAT	Training	Tau	20	6	8	2	6	4	1	10	45.53	114.77	NA
ATGatggatgttgCCT	Training	Tau	16	6	3	2	6	5	2	3	41.56	0	NA
AGGaaatccacagGGA	Training	Tau	16	6	7	3	1	5	1	1	44.83	0	NA
TCTtacagccaaatgcaGTC	Training	Tau	20	6	6	6	5	3	7	2	35.35	23.86	NA
CCCtccctttaatgccaGGC	Training	Tau	20	6	3	9	5	3	13	1	28.05	6.04	NA
GTCtgagctaccaGGA	Training	Tau	16	6	4	4	3	5	0	1	39.66	11.67	NA
CAGgttaagtgattaacCAA	Training	Tau	20	6	8	3	5	4	2	9	43.79	17.43	NA
ACCaattaaccgaactgCGA	Training	Tau	20	6	8	6	3	3	11	1	37.18	22.59	NA
CGTctttgcttttactgACC	Training	Tau	20	6	2	6	9	3	1	3	30.33	29.63	NA
TATtgtccagggacccaATC	Training	Tau	20	6	5	6	5	4	4	8	36.49	33.22	NA
TAGactatttgcacactGCC	Training	Tau	20	6	5	6	6	3	2	2	33.76	51.85	NA
GTGatgcaggaGTT	Training	Tau	14	6	3	1	4	6	0	2	44.63	64.76	NA
GGCgacttgtacaCGA	Training	Tau	16	6	4	4	3	5	0	1	39.66	69.39	NA
TGGacgttgctaaGAT	Training	Tau	16	6	4	2	5	5	1	2	41.79	0	NA
ATGagcactaactctaaGTA	Training	Tau	20	6	8	4	5	3	2	2	39.31	4.76	NA
TGAtattatcctttgagCCA	Training	Tau	20	6	5	4	8	3	1	3	35.89	27.38	NA
TAGactccttctttaggCTT	Training	Tau	20	6	3	5	9	3	2	3	32.31	45.24	NA
ACCcatcaatttggaaaGAT	Training	Tau	20	6	8	4	5	3	12	2	39.31	72.64	NA
GGCgagtctaccaTGT	Training	Tau	16	6	3	4	4	5	0	1	38.07	43.44	NA
GGTcaactggtttGTA	Training	Tau	16	6	3	2	6	5	0	2	40.2	55.59	NA
CTGgacgttgctaAGA	Training	Tau	16	6	4	3	4	5	2	1	40.05	0	NA
CCAcacttggaggtcacCTT	Training	Tau	20	6	4	7	5	4	8	7	33.15	4.52	NA
GCAggtatccagccataTTT	Training	Tau	20	6	5	5	6	4	0	8	36.88	29.37	NA
GTCgatgctgcCGG	Training	Tau	14	6	1	4	3	6	0	0	37.57	36.52	NA
GCAtgattgtgGGC	Training	Tau	14	6	2	2	4	6	0	1	41.29	85.71	NA
CACccatcaatttggaaAGA	Training	Tau	20	6	8	5	4	3	13	1	37.57	91.53	NA
ACCatccaagtcaatgcCTG	Training	Tau	20	6	6	7	4	3	9	0	32.25	4.03	NA
TTTagcagaggaaCGT	Training	Tau	16	6	5	2	4	5	4	1	42.03	15.56	NA
AACcaattaaccgaactGCG	Training	Tau	20	6	8	6	3	3	12	0	35.82	18.07	NA
CTCgtcagctagcGTG	Training	Tau	16	6	2	5	4	5	3	0	34.73	27.15	NA
GCTccatattcctgcccAAG	Training	Tau	20	6	4	8	5	3	0	0	28.67	34.25	NA
CATgagcactaactctaAGT	Training	Tau	20	6	7	5	5	3	3	1	35.97	47.62	NA
GTTgcctaatgagccacACT	Training	Tau	20	6	5	6	5	4	0	7	35.13	59.79	NA
CATgtcgatgctgCCG	Training	Tau	16	6	2	5	4	5	3	0	34.73	67.35	NA
CCCagcacacaggcagcCAC	Training	Tau	20	6	6	10	0	4	4	4	31.11	24.18	NA
GTCtggcatgggCAC	Training	Tau	15	6	2	4	3	6	0	3	38.51	62.86	NA
TGGcgttctcgCGG	Training	Tau	14	6	0	4	4	6	1	0	35.97	93.93	NA
CTGgtttatgatgGAT	Training	Tau	16	6	3	1	7	5	2	2	40.59	0	NA
GGAtgttgcctaaTGA	Training	Tau	16	6	4	2	5	5	0	1	40.44	0	NA
GTGattaaccaattaacCGA	Training	Tau	20	6	8	4	5	3	0	1	37.95	6.48	NA
TAGcccacccatcaattTGG	Training	Tau	20	6	5	7	5	3	2	0	30.65	7.77	NA
GTTatacagttggccctACC	Training	Tau	20	6	4	6	6	4	0	7	33.54	14.29	NA
AAGaccaagcagagataAAC	Training	Tau	20	6	11	4	1	4	2	6	44.11	16.67	NA
ATAttgtccagggacccAAT	Training	Tau	20	6	6	5	5	4	5	7	37.12	19.93	NA
CTGatcacaaaccctgcTTG	Training	Tau	20	6	5	7	5	3	2	0	30.65	20.34	NA
TTAgactccttctttagGCT	Training	Tau	20	6	3	5	9	3	3	2	30.95	26.19	NA
CTCagctcttccataagCAG	Training	Tau	20	6	5	7	5	3	4	0	30.65	40.29	NA
TAAatacatcaatagaaGGC	Training	Tau	20	6	10	3	4	3	14	1	41.53	50.37	NA
CCAcccatcaatttggaAAG	Training	Tau	20	6	7	6	4	3	14	0	34.23	58.11	NA
TGGcgacttgtacACG	Training	Tau	16	6	3	4	4	5	1	0	36.71	70.59	NA
AGGtcaactggttTGT	Training	Tau	16	6	3	2	6	5	1	1	38.84	0	NA
CCTggtttatgatGGA	Training	Tau	16	6	3	2	6	5	3	1	38.84	26.09	NA
GAActtctagttatacaGTT	Training	Tau	20	6	6	3	8	3	0	2	36.51	26.19	NA
TTCttgtgatgcaGGA	Training	Tau	16	6	3	2	6	5	5	1	38.84	61.34	NA
AGAaataagtggtaGT	Training	Tau	16	5	7	0	4	5	1	1	45.99	85.71	NA
AGaaataagtggtaGT	Training	Tau	16	4	7	0	4	5	1	1	45.99	86.9	NA
AGAAataagtggTAGT	Training	Tau	16	8	7	0	4	5	1	1	45.99	88.1	NA
AGAAataagtggtAGT	Training	Tau	16	7	7	0	4	5	1	1	45.99	89.29	NA
TGGatatagttaaGGC	Training	Tau	16	6	5	1	5	5	1	1	42.42	90.48	NA
TGgatatagttaaGGC	Training	Tau	16	5	5	1	5	5	1	1	42.42	95.24	NA
AGAaataagtggTAGT	Training	Tau	16	7	7	0	4	5	1	1	45.99	101.19	NA
AGaaataagtggtAGT	Training	Tau	16	5	7	0	4	5	1	1	45.99	102.38	NA
TGGatatagttaAGGC	Training	Tau	16	7	5	1	5	5	1	1	42.42	105.95	NA
TGGAtatagttaaGGC	Training	Tau	16	7	5	1	5	5	1	1	42.42	107.14	NA
TGgatatagttaagGC	Training	Tau	16	4	5	1	5	5	1	1	42.42	115.48	NA
TGGAtatagttaAGGC	Training	Tau	16	8	5	1	5	5	1	1	42.42	116.67	NA
CCCgtggtctgtcTTG	Training	Tau	16	6	0	5	6	5	3	0	31.54	0	NA
GCAtcagaggtttCAG	Training	Tau	16	6	4	3	4	5	0	0	38.69	0	NA
GCGacttgtacacgatcTCC	Training	Tau	20	6	4	7	5	4	0	6	31.8	7.77	NA
CTTtggcgttctcGCG	Training	Tau	16	6	0	5	6	5	4	0	31.54	93.45	NA
CCCgtctttgcttttacTGA	Training	Tau	20	6	2	6	9	3	3	1	27.62	0	NA
ATCagaggtttcaGAG	Training	Tau	16	6	5	2	4	5	4	0	40.67	0	NA
CATgatcttaggcTGG	Training	Tau	16	6	3	3	5	5	3	0	37.1	7.83	NA
TTGtgatgcagGAG	Training	Tau	14	6	3	1	4	6	2	0	41.92	0	NA
TCAtgagcactaactctAAG	Training	Tau	20	6	7	5	5	3	4	0	34.62	35.71	NA
TGTtgcctaatgagccaCAC	Training	Tau	20	6	5	6	5	4	1	6	33.78	54.22	NA
AGAacttctagttatacAGT	Training	Tau	20	6	7	3	7	3	1	1	36.75	35.71	NA
GATgttgcctaatGAG	Training	Tau	16	6	4	2	5	5	0	0	39.08	0	NA
AGTgattaaccaattaaCCG	Training	Tau	20	6	8	4	5	3	1	0	36.6	5.18	NA
TATcctttgagccacacTTG	Training	Tau	20	6	4	6	7	3	8	0	29.45	11.67	NA
GCCtctagccacatggaCCC	Training	Tau	20	6	4	9	3	4	0	4	28.31	4.03	NA
ACCactggcgacttgtaCAC	Training	Tau	20	6	5	7	4	4	6	5	32.03	5.18	NA
GACtgctcagctaagacCCT	Training	Tau	20	6	5	7	4	4	0	5	32.03	31.21	NA
TGGatgttgcctaATG	Training	Tau	16	6	3	2	6	5	1	0	37.49	0	NA
CCAgacaccactggcgaCTT	Training	Tau	20	6	5	8	3	4	3	4	30.29	127.85	NA
GTCtgtcttggctTTG	Training	Tau	16	6	0	3	8	5	0	0	32.32	0	NA
TCCtggtttatgaTGG	Training	Tau	16	6	2	2	7	5	4	0	35.89	2.3	NA
CATttctggaaggttctTTC	Training	Tau	20	6	3	4	9	4	7	7	32.72	23.86	NA
CTTtgcttttactgaccATG	Training	Tau	20	6	3	5	9	3	4	0	28.24	0	NA
GCAtgattgtggGCT	Training	Tau	15	6	2	2	5	6	0	2	37.93	0	NA
TCCcgtctttgcttttaCTG	Training	Tau	20	6	1	6	10	3	4	0	24.67	3.7	NA
TCTaagtagaccctggcCAC	Training	Tau	20	6	5	7	4	4	5	4	30.68	23.81	NA
ATGttgcctaatgagccACA	Training	Tau	20	6	6	5	5	4	2	5	34.4	31.63	NA
AACtggtttgtagactaTTT	Training	Tau	20	6	5	2	9	4	4	7	36.68	0	NA
AACttctagttatacagTTG	Training	Tau	20	6	6	3	8	3	8	0	33.8	26.19	NA
TGTgatgcaggaGTT	Training	Tau	15	6	3	1	5	6	1	2	39.91	70.49	13	Toxic ASO in Fig. 2 and S1
AGCctctagccacatggACC	Training	Tau	20	6	5	8	3	4	1	3	28.93	16.12	NA
CAActggtttgtagactATT	Training	Tau	20	6	5	3	8	4	5	6	34.94	6.64	NA
ATTtcagagcaaagtgaCCC	Training	Tau	20	6	7	5	4	4	6	4	34.64	74.53	NA
TTGagttgagggaCCC	Training	Tau	16	6	3	3	4	6	2	4	37.12	0	NA
TCTggcatgggcACG	Training	Tau	15	6	2	4	3	6	3	0	34.44	118.85	NA
TCTtagcatcagaggttTCA	Training	Tau	20	6	5	4	7	4	5	5	33.19	18.52	NA
TAGttatacagttggccCTA	Training	Tau	20	6	5	4	7	4	2	5	33.19	19.05	NA
CAGggacccaatcttcgACT	Training	Tau	20	6	5	7	4	4	2	3	29.32	9.04	NA
CTCtaagtagaccctggCCA	Training	Tau	20	6	5	7	4	4	6	3	29.32	19.05	NA
TGGccatcttatgctgaCCA	Training	Tau	20	6	4	6	6	4	1	4	29.47	29.37	NA
AAGagtcactgcactgcATT	Training	Tau	20	6	6	5	5	4	2	4	33.04	30.95	NA
CGCggaaggtcagCTT	Training	Tau	16	6	3	4	3	6	1	3	35.38	33.33	NA
AATttggaaagatgaaaTTT	Training	Tau	20	6	9	0	7	4	5	6	42.47	0	NA
TCAggtctggcaTGG	Training	Tau	15	6	2	3	4	6	3	0	34.82	0	NA
CGAactgcgaggaGCA	Training	Tau	16	6	5	4	1	6	1	2	37.21	2.71	NA
CAAtttggaaagatgaaATT	Training	Tau	20	6	9	1	6	4	6	5	40.73	3.89	NA
GAAcaggagagccatttCCC	Training	Tau	20	6	6	6	3	5	0	9	34.04	7.14	NA
CCAgggacccaatcttcGAC	Training	Tau	20	6	5	8	3	4	3	2	27.58	9.04	NA
GCAccaggaaccttccaGAA	Training	Tau	20	6	7	7	2	4	0	2	31.15	12.85	NA
GAAagatgaaatttgctCTT	Training	Tau	20	6	7	2	7	4	0	5	37.16	100.24	NA
CTCaagaaatggtttgcTAC	Training	Tau	20	6	6	4	6	4	5	4	33.43	23.81	NA
TCAactggtttgtagacTAT	Training	Tau	20	6	5	3	8	4	6	5	33.58	29.9	NA
CTAgttatacagttggcCCT	Training	Tau	20	6	4	5	7	4	3	4	29.86	33.33	NA
CAGctaagaccctcaggTTT	Training	Tau	20	6	5	6	5	4	2	3	29.71	38.55	NA
CTTgtgatgcagGAG	Training	Tau	15	6	3	2	4	6	3	0	36.81	87.76	NA
CTGgccatcttatgctgACC	Training	Tau	20	6	3	7	6	4	2	3	26.13	12.85	NA
CTGaaagagggcaGCA	Training	Tau	16	6	6	3	1	6	2	2	39.19	36.78	NA
ACTgcgaggagcaGCT	Training	Tau	16	6	4	4	2	6	3	2	35.61	48.15	NA
AATttcagagcaaagtgACC	Training	Tau	20	6	8	4	4	4	7	3	35.26	2.38	NA
ACTctaagtagaccctgGCC	Training	Tau	20	6	5	7	4	4	7	2	27.96	4.76	NA
CCGaactgcgaggAGC	Training	Tau	16	6	4	5	1	6	2	1	33.87	5.43	NA
CGGtaggaaagacatttCCC	Training	Tau	20	6	6	5	4	5	1	9	34.42	10.07	NA
TCCaagtcaatgcctggCTT	Training	Tau	20	6	4	6	6	4	5	3	28.11	18.13	NA
CGCaccaggaaccttccAGA	Training	Tau	20	6	6	8	2	4	1	1	27.81	28.21	NA
GATgcaggagttgTAA	Training	Tau	16	6	5	1	4	6	0	3	39.73	0	NA
TTTgagttgagggACC	Training	Tau	16	6	3	2	5	6	3	3	36.15	0	NA
TTGgatcagagggTCT	Training	Tau	16	6	3	2	5	6	2	3	36.15	11.11	NA
AACtgcgaggagcAGC	Training	Tau	16	6	5	4	1	6	4	1	35.85	25.93	NA
CTCgcggaaggtcAGC	Training	Tau	16	6	3	5	2	6	3	1	32.28	0	NA
TCAatttggaaagatgaAAT	Training	Tau	20	6	9	1	6	4	7	4	39.37	0	NA
GGCctgatcacaaacccTGC	Training	Tau	20	6	5	8	3	4	0	1	26.22	9.07	NA
TCTagttatacagttggCCC	Training	Tau	20	6	4	5	7	4	4	3	28.5	21.43	NA
TCAgctaagaccctcagGTT	Training	Tau	20	6	5	6	5	4	3	2	28.35	33.04	NA
ATCcaagtcaatgcctgGCT	Training	Tau	20	6	5	6	5	4	6	2	28.35	34.25	NA
GCAtgattgtgggCTT	Training	Tau	16	6	2	2	6	6	0	3	34.56	47.4	NA
CGAaaccaaggtcccacCAG	Training	Tau	20	6	7	8	1	4	1	0	28.05	40.38	NA
GCAggcgcgagCAG	Training	Tau	14	6	3	4	0	7	0	0	35.35	40.63	NA
GGCggtgactgCGA	Training	Tau	14	6	2	3	2	7	0	1	35.5	41.74	NA
AGGcgcgagcaGCG	Training	Tau	14	6	3	4	0	7	1	0	35.35	100.23	NA
CGTcagctagcgtGGC	Training	Tau	16	6	2	5	3	6	1	1	30.68	117.24	NA
GGTctggcatgGGC	Training	Tau	14	6	1	3	3	7	0	1	33.91	0	NA
TCCagggacccaatcttCGA	Training	Tau	20	6	5	7	4	4	4	1	26.61	0	NA
TGAacaggagagccattTCC	Training	Tau	20	6	6	5	4	5	1	8	33.07	7.14	NA
CTCagctaagaccctcaGGT	Training	Tau	20	6	5	7	4	4	4	1	26.61	31.21	NA
ACGcaccaggaaccttcCAG	Training	Tau	20	6	6	8	2	4	2	0	26.46	36.71	NA
TCAgctagcgtggCGA	Training	Tau	16	6	3	4	3	6	3	1	32.66	75.86	NA
AGCttgtgggtttcaatCTT	Training	Tau	20	6	3	3	9	5	1	10	31.77	0	NA
ATCaatttggaaagatgAAA	Training	Tau	20	6	10	1	5	4	8	3	39.61	10.36	NA
GAGtttgtgcaagGTC	Training	Tau	16	6	3	2	5	6	0	2	34.8	0	NA
GTGacagaagagaCGT	Training	Tau	16	6	6	2	2	6	0	1	38.22	0	NA
CGTtctcgcggaaGGT	Training	Tau	16	6	2	4	4	6	1	1	31.07	13.04	NA
AACtctaagtagaccctGGC	Training	Tau	20	6	6	6	4	4	8	1	28.59	14.29	NA
CCCtgaaagagggCAG	Training	Tau	16	6	5	4	1	6	4	0	34.5	18.37	NA
CTTtgagttgaggGAC	Training	Tau	16	6	3	2	5	6	4	2	34.8	29.06	NA
GCCacctcctggtttatGAT	Training	Tau	20	6	3	6	7	4	0	2	25.16	31.63	NA
ATCagagggtctgAGC	Training	Tau	16	6	4	3	3	6	4	1	34.65	59.26	NA
GACttgtacacgatctcCGC	Training	Tau	20	6	4	7	5	4	0	1	25.01	66.83	NA
TTGgcgttctcgcGGA	Training	Tau	16	6	1	4	5	6	2	1	29.48	0	NA
CGTgggtgatattGTC	Training	Tau	16	6	2	2	6	6	1	2	33.2	0	NA
TGAagtcaagcttctcaGAT	Training	Tau	20	6	6	4	6	4	1	2	30.72	0	NA
CAGcttgtgggtttcaaTCT	Training	Tau	20	6	3	4	8	5	2	9	30.03	0	NA
CATgcagtttattcctgGCA	Training	Tau	20	6	4	5	7	4	3	2	27.14	6.04	NA
TGAtgcaggagttGTA	Training	Tau	16	6	4	1	5	6	1	2	36.78	7.62	NA
CACtcaagaaatggtttGCT	Training	Tau	20	6	6	4	6	4	7	2	30.72	9.52	NA
CGGaaggtcagctTGT	Training	Tau	16	6	3	3	4	6	1	1	33.05	32.51	NA
TGTcgatgctgccGGT	Training	Tau	16	6	1	4	5	6	1	1	29.48	34.5	NA
TAGcagaggaacgTGT	Training	Tau	16	6	5	2	3	6	2	1	36.63	40.74	NA
CATcaatttggaaagatGAA	Training	Tau	20	6	9	2	5	4	9	2	36.27	62.47	NA
AGTgacagaagagACG	Training	Tau	16	6	7	2	1	6	1	0	38.46	9.04	NA
GAGcactaactctaagtAGA	Training	Tau	20	6	8	4	4	4	0	1	32.55	23.81	NA
CTCttgacagtcactgcTGA	Training	Tau	20	6	4	6	6	4	5	1	25.4	29.37	NA
GCAggttaagtgattaaCCA	Training	Tau	20	6	7	3	5	5	0	8	35.43	36.32	NA
GGGcgagtctaccATG	Training	Tau	16	6	3	4	3	6	0	0	31.31	16.29	NA
CGTggtctgtcttGGC	Training	Tau	16	6	0	4	6	6	1	1	27.88	18.96	NA
TGCtcagctaagaccctCAG	Training	Tau	20	6	5	7	4	4	1	0	25.25	29.37	NA
CCAgcagcttcgtcttcCAG	Training	Tau	20	6	3	8	5	4	3	0	21.68	36.14	NA
CCAattaaccgaactgcGAG	Training	Tau	20	6	7	6	3	4	10	0	28.82	41.44	NA
GTAgactatttgcacacTGC	Training	Tau	20	6	5	5	6	4	0	1	27.38	11.11	NA
TTCtagttatacagttgGCC	Training	Tau	20	6	4	4	8	4	5	2	27.53	26.19	NA
CCTtgatcatatttgtgGCA	Training	Tau	20	6	4	4	8	4	4	2	27.53	28.57	NA
ATGtcgatgctgcCGG	Training	Tau	16	6	2	4	4	6	2	0	29.71	0	NA
GCCacacttggaggtcaCCT	Training	Tau	20	6	4	7	4	5	0	6	26.39	4.52	NA
ACCagctagtggtgccaCCT	Training	Tau	20	6	4	7	4	5	4	6	26.39	20.19	NA
TCCtggccatcttatgcTGA	Training	Tau	20	6	3	6	7	4	4	1	23.81	31.21	NA
TCGtcagctagcgTGG	Training	Tau	16	6	2	4	4	6	2	0	29.71	55.17	NA
TTGaagtcaagcttctcAGA	Training	Tau	20	6	6	4	6	4	2	1	29.36	0	NA
CCAtcaatttggaaagaTGA	Training	Tau	20	6	8	3	5	4	10	1	32.94	52.3	NA
AGTggagccgatcTTG	Training	Tau	16	6	3	3	4	6	1	0	31.69	0	NA
TCAgcttgtgggtttcaATC	Training	Tau	20	6	3	4	8	5	3	8	28.67	13.29	NA
GTCttggctttggCGT	Training	Tau	16	6	0	3	7	6	0	1	28.27	20.87	NA
TTAgcagaggaacGTG	Training	Tau	16	6	5	2	3	6	3	0	35.27	25.93	NA
TGCctaatgagccacacTTG	Training	Tau	20	6	5	6	5	4	1	0	25.64	29.9	NA
TCAgctcttccataagcAGG	Training	Tau	20	6	5	6	5	4	3	0	25.64	38.55	NA
AGActatttgcacactgCCG	Training	Tau	20	6	5	6	5	4	1	0	25.64	40.74	NA
GGCtttggcgttcTCG	Training	Tau	16	6	0	4	6	6	0	0	26.53	1.35	NA
CCCgcctttagtgattaCAG	Training	Tau	20	6	4	6	6	4	3	0	24.04	2.38	NA
GATattgtccagggaccCAA	Training	Tau	20	6	6	5	4	5	0	6	30.35	9.97	NA
AGCaggttaagtgattaACC	Training	Tau	20	6	7	3	5	5	1	7	34.08	15.98	NA
CCCttgatcatatttgtGGC	Training	Tau	20	6	3	5	8	4	5	1	24.19	35.71	NA
CCGtggtctgtctTGG	Training	Tau	16	6	0	4	6	6	2	0	26.53	42.17	NA
AGCcacacttggaggtcACC	Training	Tau	20	6	5	7	3	5	1	5	26.63	0	NA
AACcagctagtggtgccACC	Training	Tau	20	6	5	7	3	5	5	5	26.63	33.04	NA
GTGatattgtccaGGG	Training	Tau	16	6	3	2	5	6	0	0	32.08	14.81	NA
GGTgatattgtccAGG	Training	Tau	16	6	3	2	5	6	0	0	32.08	18.52	NA
CCAcctcctggtttatgATG	Training	Tau	20	6	3	6	7	4	9	0	22.45	19.44	NA
TGAgcactaactctaagTAG	Training	Tau	20	6	7	4	5	4	1	0	29.6	21.43	NA
CTTgaagtcaagcttctCAG	Training	Tau	20	6	5	5	6	4	3	0	26.02	33.22	NA
CTTctagttatacagttGGC	Training	Tau	20	6	4	4	8	4	6	1	26.17	40.48	NA
ATGcaggagttgtAAG	Training	Tau	16	6	5	1	4	6	2	0	35.66	40.82	NA
CCCatcaatttggaaagATG	Training	Tau	20	6	7	4	5	4	11	0	29.6	58.11	NA
GGTctggcatggGCA	Training	Tau	15	6	2	3	3	7	0	2	32.13	59.05	NA
CTTggcttttttgtcatCGC	Training	Tau	20	6	1	5	10	4	3	1	21.01	23.33	NA
TTCctggccatcttatgCTG	Training	Tau	20	6	2	6	8	4	5	0	20.86	22.03	NA
TGTagactatttgcacaCTG	Training	Tau	20	6	5	4	7	4	1	0	26.41	7.41	NA
ATGattgtgggctTAG	Training	Tau	16	6	3	1	6	6	2	0	32.47	24.38	NA
GGCgacttgtacacgatCTC	Training	Tau	20	6	4	6	5	5	0	5	25.42	46.62	NA
TGAtattgtccagggacCCA	Training	Tau	20	6	5	5	5	5	1	5	27.4	0	NA
AAGcaggttaagtgattAAC	Training	Tau	20	6	8	2	5	5	2	6	34.7	12.95	NA
ACCcttgatcatatttgTGG	Training	Tau	20	6	4	4	8	4	6	0	24.82	30.95	NA
AGGtctggcatgGGC	Training	Tau	15	6	2	3	3	7	1	1	30.78	47.62	NA
TGGcggtgactgCGA	Training	Tau	15	6	2	3	3	7	1	1	30.78	107	NA
TAAccagctagtggtgcCAC	Training	Tau	20	6	5	6	4	5	6	4	25.66	18.36	NA
GGCatgattgtgGGC	Training	Tau	15	6	2	2	4	7	0	1	31.16	5.22	NA
GATgttgcctaatgagcCAC	Training	Tau	20	6	5	5	5	5	0	4	26.05	4.52	NA
TTGgagtgctcttagcaTCA	Training	Tau	20	6	4	4	7	5	2	5	26.2	7.78	NA
AAAgcaggttaagtgatTAA	Training	Tau	20	6	9	1	5	5	3	5	35.33	2.59	NA
AAGagggcagcagGCC	Training	Tau	16	6	5	4	0	7	2	2	31.8	73.14	NA
TGAagtcccgagccaaaGCC	Training	Tau	20	6	6	7	2	5	1	2	24.15	0	NA
CGCaggcgcgagcAGC	Training	Tau	16	6	3	6	0	7	1	1	26.49	20.69	NA
GACttgggtggagTAC	Training	Tau	16	6	3	2	4	7	0	3	30.75	0	NA
TTAaccagctagtggtgCCA	Training	Tau	20	6	5	5	5	5	7	3	24.69	0	NA
AAGtcccgagccaaagcCGA	Training	Tau	20	6	7	7	1	5	2	1	24.39	0	NA
CCTggtggcgttgGCC	Training	Tau	16	6	0	5	4	7	3	2	23.45	32.58	NA
GGAaagatgaaatttgcTCT	Training	Tau	20	6	7	2	6	5	0	4	30.39	74.09	NA
CAGcacacaggcagccaCTG	Training	Tau	20	6	6	8	1	5	2	0	21.05	23.81	NA
TCTtagaggactgcaacGCA	Training	Tau	20	6	6	5	4	5	5	2	24.93	25.7	NA
ACTggcgacttgtacacGAT	Training	Tau	20	6	5	5	5	5	3	2	23.33	0	NA
TTGaagtcccgagccaaAGC	Training	Tau	20	6	6	6	3	5	2	1	23.18	0	NA
CGAtgctgccggtGGA	Training	Tau	16	6	2	4	3	7	1	1	25.67	2.61	NA
GACacctcgtcagctagCGT	Training	Tau	20	6	4	7	4	5	0	1	19.61	11.66	NA
GTTggatcagaggGTC	Training	Tau	16	6	3	2	4	7	0	2	29.39	22.22	NA
AGAggaacgtgtgGAT	Training	Tau	16	6	5	1	3	7	1	2	32.97	25.93	NA
TGGaaagatgaaatttgCTC	Training	Tau	20	6	7	2	6	5	1	3	29.04	5.81	NA
TTTatgatggatgttgcCTA	Training	Tau	20	6	4	2	9	5	5	4	25.61	6.64	NA
CACtggcgacttgtacaCGA	Training	Tau	20	6	5	6	4	5	4	1	21.59	5.18	NA
GGCatgattgtggGCT	Training	Tau	16	6	2	2	5	7	0	2	27.8	6.12	NA
TGCaagagtcactgcacTGC	Training	Tau	20	6	5	6	4	5	1	1	21.59	23.81	NA
CAGaggaacgtgtGGA	Training	Tau	16	6	5	2	2	7	2	1	31.22	29.63	NA
GGTttgtagactatttgCAC	Training	Tau	20	6	4	3	8	5	0	3	23.87	0	NA
CAGctagcgtggcGAG	Training	Tau	16	6	3	4	2	7	2	0	25.9	0	NA
AGAcacctcgtcagctaGCG	Training	Tau	20	6	5	7	3	5	1	0	19.85	9.07	NA
GCTcagctaagaccctcAGG	Training	Tau	20	6	5	7	3	5	0	0	19.85	29.37	NA
GGGcctgatcacaaaccCTG	Training	Tau	20	6	5	7	3	5	0	0	19.85	42.74	NA
CAGacaccactggcgacTTG	Training	Tau	20	6	5	7	3	5	2	0	19.85	46.49	NA
GCAgacacctcgtcagcTAG	Training	Tau	20	6	5	7	3	5	0	0	19.85	59.57	NA
CGAgtctaccatgtcgaTGC	Training	Tau	20	6	4	6	5	5	1	1	20	78.45	NA
GAActgcgaggagCAG	Training	Tau	16	6	5	3	1	7	0	0	29.48	85.19	NA
TGCtcttagcatcagagGTT	Training	Tau	20	6	4	4	7	5	1	2	22.13	25.93	NA
AGGcatgattgtgGGC	Training	Tau	16	6	3	2	4	7	1	1	28.03	0	NA
GGCcacctcctggtttaTGA	Training	Tau	20	6	3	6	6	5	0	1	18.4	0	NA
GTCcagggacccaatctTCG	Training	Tau	20	6	4	7	4	5	0	0	18.25	0	NA
ACAcctcgtcagctagcGTG	Training	Tau	20	6	4	7	4	5	7	0	18.25	0	NA
CCActggcgacttgtacACG	Training	Tau	20	6	4	7	4	5	5	0	18.25	16.84	NA
GCTgaggtgctctGGT	Training	Tau	16	6	1	3	5	7	0	1	24.46	19.17	NA
GTCtaccatgtcgatgcTGC	Training	Tau	20	6	3	6	6	5	0	1	18.4	23.24	NA
TTCttagaggactgcaaCGC	Training	Tau	20	6	5	5	5	5	6	1	21.98	23.86	NA
GTCagctagcgtgGCG	Training	Tau	16	6	2	4	3	7	0	0	24.31	27.59	NA
GGCgttctcgcggAAG	Training	Tau	16	6	2	4	3	7	0	0	24.31	101.6	NA
CCTcctggtttatgatgGAT	Training	Tau	20	6	3	4	8	5	6	2	20.53	58.33	NA
GTCgatgctgccgGTG	Training	Tau	16	6	1	4	4	7	0	0	22.72	0	NA
AGCagaggaacgtGTG	Training	Tau	16	6	5	2	2	7	1	0	29.86	11.11	NA
GCCtaatgagccacactTGG	Training	Tau	20	6	5	6	4	5	0	0	20.23	16.61	NA
CGCctttagtgattacaGGC	Training	Tau	20	6	4	5	6	5	1	1	20.38	20.19	NA
GCGgaaggtcagcTTG	Training	Tau	16	6	3	3	3	7	0	0	26.29	25.93	NA
TCGatgctgccggTGG	Training	Tau	16	6	1	4	4	7	2	0	22.72	33.86	NA
CAGctcttccataagcaGGG	Training	Tau	20	6	5	6	4	5	2	0	20.23	60.58	NA
TCTtggcggaagaCGG	Training	Tau	16	6	3	3	3	7	4	0	26.29	100.45	NA
TTTgaagtcccgagccaAAG	Training	Tau	20	6	6	5	4	5	3	0	22.21	0	NA
GTCttcctgaaggacacCTG	Training	Tau	20	6	4	6	5	5	0	0	18.64	0	NA
ACCttgctcaggtcaacTGG	Training	Tau	20	6	4	6	5	5	5	0	18.64	2.59	NA
GCAtgcagtttattcctGGC	Training	Tau	20	6	3	5	7	5	0	1	18.79	4.03	NA
GTGatgcaggagtTGT	Training	Tau	16	6	3	1	5	7	0	1	28.42	13.54	NA
GGTgctctggtcaAGG	Training	Tau	16	6	2	3	4	7	0	0	24.7	14.9	NA
CTAatgagccacacttgGAG	Training	Tau	20	6	6	5	4	5	5	0	22.21	46.5	NA
TTGgaaagatgaaatttGCT	Training	Tau	20	6	7	1	7	5	2	2	28.07	1.45	NA
ACCtcctggtttatgatGGA	Training	Tau	20	6	4	4	7	5	7	1	20.77	0	NA
TGGatcagagggtCTG	Training	Tau	16	6	3	2	4	7	1	0	26.68	7.41	NA
GAAggtcagcttgTGG	Training	Tau	16	6	3	2	4	7	0	0	26.68	11.43	NA
AAGgtcagcttgtGGG	Training	Tau	16	6	3	2	4	7	2	0	26.68	11.43	NA
TGGtttgtagactatttGCA	Training	Tau	20	6	4	2	9	5	1	2	22.9	0	NA
TGGtcaaggctttGGG	Training	Tau	16	6	2	2	5	7	1	0	25.08	0	NA
CCGcctttagtgattacAGG	Training	Tau	20	6	4	5	6	5	2	0	19.03	4.03	NA
AGTctaccatgtcgatgCTG	Training	Tau	20	6	4	5	6	5	1	0	19.03	71.19	NA
CACctcctggtttatgaTGG	Training	Tau	20	6	3	5	7	5	8	0	17.43	0	NA
AGCtttgagttgaGGG	Training	Tau	16	6	3	1	5	7	1	0	27.06	0	NA
CTTagcatcagaggtttCAG	Training	Tau	20	6	5	4	6	5	4	0	21.01	7.41	NA
TGTgatgcaggagTTG	Training	Tau	16	6	3	1	5	7	1	0	27.06	28.7	NA
TTTggaaagatgaaattTGC	Training	Tau	20	6	7	1	7	5	3	1	26.71	7.77	NA
CTGgtttgtagactattTGC	Training	Tau	20	6	3	3	9	5	2	1	19.56	0	NA
TGAttgtgggcttAGG	Training	Tau	16	6	2	1	6	7	1	0	25.47	2.71	NA
GAGccacacttggaggtCAC	Training	Tau	20	6	5	6	3	6	0	4	20.25	0	NA
ACTggtttgtagactatTTG	Training	Tau	20	6	4	2	9	5	3	0	20.19	0	NA
ATTtggaaagatgaaatTTG	Training	Tau	20	6	8	0	7	5	4	0	27.34	0	NA
GGCgcaggcgcgaGCA	Training	Tau	16	6	3	5	0	8	0	2	22.83	7.62	NA
GGCggtgactgcGAG	Training	Tau	15	6	2	3	2	8	0	0	24.02	51.47	NA
GTGatattgtccagggaCCC	Training	Tau	20	6	4	5	5	6	0	4	19.05	0	NA
GGGacgtgggtgaTAT	Training	Tau	16	6	3	1	4	8	0	4	27.09	27.59	NA
CGGcgcaggcgcgAGC	Training	Tau	16	6	2	6	0	8	1	1	19.49	2.71	NA
TGAgccacacttggaggTCA	Training	Tau	20	6	5	5	4	6	1	3	19.29	4.52	NA
GGAtgttgcctaatgagCCA	Training	Tau	20	6	5	4	5	6	0	3	19.67	0	NA
ATGagccacacttggagGTC	Training	Tau	20	6	5	5	4	6	2	2	17.93	19.93	NA
GCGcaggcgcgagCAG	Training	Tau	16	6	3	5	0	8	0	0	20.11	0	NA
GCAggcgcgagcaGCG	Training	Tau	16	6	3	5	0	8	0	0	20.11	23.48	NA
CAGgcgcgagcagCGG	Training	Tau	16	6	3	5	0	8	2	0	20.11	49.52	NA
GGCgagtctaccatgtcGAT	Training	Tau	20	6	4	5	5	6	0	2	16.33	91.53	NA
CTGccggtggaggAGA	Training	Tau	16	6	3	3	2	8	2	1	22.24	0	NA
GAAgtcccgagccaaagCCG	Training	Tau	20	6	6	7	1	6	0	0	16.03	5.18	NA
GGTcaactggtttgtagACT	Training	Tau	20	6	4	3	7	6	0	3	18.47	6.9	NA
GAAggtggctctgGGC	Training	Tau	16	6	2	3	3	8	0	1	20.65	0	NA
CCAgtgcctggcacaacAGG	Training	Tau	20	6	5	7	2	6	3	0	14.44	4.03	NA
CAGctagtggtgccaccTGA	Training	Tau	20	6	4	6	4	6	2	1	14.59	16.52	NA
GTGgcggtgactgCGA	Training	Tau	16	6	2	3	3	8	0	1	20.65	62.61	NA
GAAagagggcagcAGG	Training	Tau	16	6	6	2	0	8	0	0	26.05	0	NA
TGGatgttgcctaatgaGCC	Training	Tau	20	6	4	4	6	6	1	2	16.72	0	NA
AGGtcaactggtttgtaGAC	Training	Tau	20	6	5	3	6	6	1	2	18.7	0	NA
CCAgctagtggtgccacCTG	Training	Tau	20	6	3	7	4	6	3	0	11.25	1.84	NA
GTTtatgatggatgttgCCT	Training	Tau	20	6	3	2	9	6	0	3	17.26	3.32	NA
TTGggtggagtacGGA	Training	Tau	16	6	3	1	4	8	2	1	23.02	0	NA
GGTtggatcagagGGT	Training	Tau	16	6	3	1	4	8	0	1	23.02	7.41	NA
GGAgtgctcttagcatcAGA	Training	Tau	20	6	5	4	5	6	0	1	16.96	14.81	NA
GGGacccaatcttcgacTGG	Training	Tau	20	6	4	6	4	6	0	0	13.23	0	NA
GCAgaggaacgtgTGG	Training	Tau	16	6	4	2	2	8	0	0	22.87	0	NA
ATGgatgttgcctaatgAGC	Training	Tau	20	6	5	3	6	6	2	1	17.35	0	NA
CTTgggtggagtaCGG	Training	Tau	16	6	2	2	4	8	3	0	19.68	0	NA
TAAtgagccacacttggAGG	Training	Tau	20	6	6	4	4	6	4	0	17.2	0	NA
GCGagtctaccatgtcgATG	Training	Tau	20	6	4	5	5	6	0	0	13.62	0	NA
GAGgaacgtgtggATG	Training	Tau	16	6	4	1	3	8	0	0	23.25	3.7	NA
AGCttcgtcttccaggcTGG	Training	Tau	20	6	2	6	6	6	1	0	10.05	13.29	NA
CCTggtttatgatggatGTT	Training	Tau	20	6	3	2	9	6	3	2	15.9	0	NA
TCTcagtggagccgatcTTG	Training	Tau	20	6	3	5	6	6	5	0	12.03	0	NA
TGAtggatgttgcctaaTGA	Training	Tau	20	6	5	2	7	6	1	1	17.73	0	NA
TCAggtcaactggtttgTAG	Training	Tau	20	6	4	3	7	6	3	0	14.4	0	NA
TCCtggtttatgatggaTGT	Training	Tau	20	6	3	2	9	6	4	1	14.55	5.81	NA
ATGatggatgttgcctaATG	Training	Tau	20	6	5	2	7	6	2	0	16.38	0	NA
CTCctggtttatgatggATG	Training	Tau	20	6	3	3	8	6	5	0	12.8	35	NA
GGGaggcagacacctcgTCA	Training	Tau	20	6	5	6	2	7	0	3	13.49	101.69	NA
CCGaactgcgaggagcaGCT	Training	Tau	20	6	5	6	2	7	2	2	12.14	38.85	NA
GACgtgggtgatattgtCCA	Training	Tau	20	6	4	3	6	7	0	4	14.42	0	NA
GGCggcgcaggcgCGA	Training	Tau	16	6	2	5	0	9	0	1	14.47	49.57	NA
GGTgatattgtccagggACC	Training	Tau	20	6	4	4	5	7	0	3	12.67	0	NA
ACCgaactgcgaggagcAGC	Training	Tau	20	6	6	6	1	7	3	1	12.37	0	NA
CAGggaggcagacacctCGT	Training	Tau	20	6	5	6	2	7	2	1	10.78	50.85	NA
GCGgcgcaggcgcGAG	Training	Tau	16	6	2	5	0	9	0	0	13.11	73.56	NA
CTTcaggtctggcatggGCA	Training	Tau	20	6	3	5	5	7	5	2	9.34	0	NA
CCAgggaggcagacaccTCG	Training	Tau	20	6	5	7	1	7	3	0	9.04	10.17	NA
GGGcgagtctaccatgtCGA	Training	Tau	20	6	4	5	4	7	0	1	9.57	66.05	NA
GGAggcagacacctcgtCAG	Training	Tau	20	6	5	6	2	7	0	0	9.42	51.8	NA
CTCgcggaaggtcagctTGT	Training	Tau	20	6	3	5	5	7	3	1	7.98	2.91	NA
GGTttatgatggatgttGCC	Training	Tau	20	6	3	2	8	7	0	2	10.5	26.57	NA
TAGgagaggaaggTGG	Training	Tau	16	6	5	0	2	9	2	0	19.83	3.7	NA
GGGagattctttcaggcCAG	Training	Tau	20	6	4	4	5	7	0	0	8.6	48.15	NA
TGGagccgatcttggacTTG	Training	Tau	20	6	3	4	6	7	1	0	7.01	0	NA
ACGtgggtgatattgtcCAG	Training	Tau	20	6	4	3	6	7	2	0	8.99	0	NA
GATggatgttgcctaatGAG	Training	Tau	20	6	5	2	6	7	0	0	10.97	0	NA
TTGggtggagtacggacCAC	Training	Tau	20	6	4	4	4	8	2	5	9.98	0	NA
TGGtttatgatggatgtTGC	Training	Tau	20	6	3	1	9	7	1	1	9.53	0	NA
CCAgggacgtgggtgatATT	Training	Tau	20	6	4	3	5	8	3	5	10.37	0	NA
CTTgggtggagtacggaCCA	Training	Tau	20	6	4	4	4	8	3	4	8.63	0	NA
CTGgtttatgatggatgTTG	Training	Tau	20	6	3	1	9	7	2	0	8.17	0	NA
CAGagctgggtggtgtcTTT	Training	Tau	20	6	2	3	7	8	2	5	7.18	0	NA
ACTtgggtggagtacggACC	Training	Tau	20	6	4	4	4	8	4	3	7.27	0	NA
GGAcgtgggtgatattgTCC	Training	Tau	20	6	3	3	6	8	0	3	6.06	0	NA
GGGtgatattgtccaggGAC	Training	Tau	20	6	4	3	5	8	0	2	6.3	0	NA
CGAactgcgaggagcagCTG	Training	Tau	20	6	5	5	2	8	1	0	4.41	0	NA
TGGgtgatattgtccagGGA	Training	Tau	20	6	4	2	6	8	1	1	5.33	0	NA
ATCctggtggcgttggcCTG	Training	Tau	20	6	1	5	6	8	5	0	-1.97	0	NA
TCGcggaaggtcagcttGTG	Training	Tau	20	6	3	4	5	8	2	0	1.61	20.34	NA
CGTgggtgatattgtccAGG	Training	Tau	20	6	3	3	6	8	1	0	1.99	0	NA
GCCagggacgtgggtgaTAT	Training	Tau	20	6	4	3	4	9	0	4	3.61	0	NA
CGCcagggacgtgggtgATA	Training	Tau	20	6	4	4	3	9	1	3	1.86	0	NA
GACttgggtggagtacgGAC	Training	Tau	20	6	4	3	4	9	0	2	0.9	0	NA
GGGacgtgggtgatattGTC	Training	Tau	20	6	3	2	6	9	0	2	-0.31	0	NA
CAGgtctggcatgggcaCGG	Training	Tau	20	6	3	5	3	9	2	0	-4.19	0	NA
CGGaaggtcagcttgtgGGT	Training	Tau	20	6	3	3	5	9	1	1	-2.06	14.53	NA
CGCggaaggtcagcttgTGG	Training	Tau	20	6	3	4	4	9	1	0	-3.8	0	NA
AGCtgggtggtgtctttGGA	Training	Tau	20	6	2	2	7	9	1	1	-3.26	0	NA
AGGgacgtgggtgatatTGT	Training	Tau	20	6	4	1	6	9	1	1	0.31	1.3	NA
CAGggacgtgggtgataTTG	Training	Tau	20	6	4	2	5	9	2	0	-1.43	0	NA
GTGggtgatattgtccaGGG	Training	Tau	20	6	3	2	6	9	0	0	-3.03	0	NA
GCTgggtggtgtctttgGAG	Training	Tau	20	6	1	2	7	10	0	0	-11.62	0	NA
		Supplementary Table 1. Sequence information and data on LNA-PS ASOs. Sequences are shown with LNA-modified nucleotides in upper-case bold and DNA nucleotides in lower case. All ASOs are with full phosphorothioate backbones. The ASOs are grouped into training, test, validate and control sets. Target genes are listed as STC1: stanniocalcin, Tau: microtubule associated protein tau, None: no target. …
